# Supplementary material for: LCN2 is a new diagnostic biomarker and potential therapeutic target in idiopathic short stature
Source: J Cell Mol Med. 2022 May 24;26(12):3568–81. doi: 10.1111/jcmm.17408 (PMC9189333; doi:10.1111/jcmm.17408)
Supplement: Supplementary file 11 — Table S2 [file JCMM-26-3568-s005.xlsx]

## Sheet: 原始数据
Accession	Gene Name	Description	Coverage [%]	# Peptides	# PSMs	# Unique Peptides	# AAs	MW [kDa]	calc. pI	Score Sequest HT: Sequest HT	Abundances (Grouped): F1, 113	Abundances (Grouped): F1, 114	Abundances (Grouped): F1, 115	Abundances (Grouped): F1, 116	Abundances (Grouped): F1, 117	Abundances (Grouped): F1, 118	Abundances (Grouped): F1, 119	Abundances (Grouped): F1, 121
P01024	C3	Complement C3 OS=Homo sapiens OX=9606 GN=C3 PE=1 SV=2	74	118	1053	118	1663	187	6.4	1456.81	100.2	101.5	100.5	101.3	97.9	98.3	99.4	100.9
P04114	APOB	Apolipoprotein B-100 OS=Homo sapiens OX=9606 GN=APOB PE=1 SV=2	46	189	655	189	4563	515.3	7.05	669.19	99.8	98	99.8	99	100.9	101.2	100.7	100.6
P0C0L5	C4B	Complement C4-B OS=Homo sapiens OX=9606 GN=C4B PE=1 SV=2	50	74	447	4	1744	192.6	7.27	614.96	100.3	99.1	100	98.8	99.9	100.7	100	101.2
P0C0L4	C4A	Complement C4-A OS=Homo sapiens OX=9606 GN=C4A PE=1 SV=2	49	73	446	3	1744	192.7	7.08	597.56	94.7	89.4	94.3	87.5	105.6	107.8	110	110.6
P01023	A2M	Alpha-2-macroglobulin OS=Homo sapiens OX=9606 GN=A2M PE=1 SV=3	56	60	335	53	1474	163.2	6.46	426.21	115.6	116.7	116.4	118	83.9	83.2	83.2	83
P02768	ALB	Serum albumin OS=Homo sapiens OX=9606 GN=ALB PE=1 SV=2	74	49	316	49	609	69.3	6.28	435.36	79.3	81.5	77.9	83	117.8	119.9	119.3	121.2
P01009	SERPINA1	Alpha-1-antitrypsin OS=Homo sapiens OX=9606 GN=SERPINA1 PE=1 SV=3	64	33	442	33	418	46.7	5.59	684.7	101.5	110.7	106.2	107.3	91.3	94	92.6	96.4
P00450	CP	Ceruloplasmin OS=Homo sapiens OX=9606 GN=CP PE=1 SV=1	43	36	219	36	1065	122.1	5.72	258.7	90.8	98.9	89	98.6	103.8	108.2	105.5	105
P02774	GC	Vitamin D-binding protein OS=Homo sapiens OX=9606 GN=GC PE=1 SV=2	71	33	262	33	474	52.9	5.45	304.86	89.5	92	88.3	91.8	107.9	107.7	108.7	114.1
P19827	ITIH1	Inter-alpha-trypsin inhibitor heavy chain H1 OS=Homo sapiens OX=9606 GN=ITIH1 PE=1 SV=3	40	27	147	27	911	101.3	6.79	191.48	96.8	96.7	97.8	99.5	103.7	103	101.6	100.9
Q14624	ITIH4	Inter-alpha-trypsin inhibitor heavy chain H4 OS=Homo sapiens OX=9606 GN=ITIH4 PE=1 SV=4	43	34	141	34	930	103.3	6.98	176.99	95.7	95.3	98.1	93.1	103.2	105.7	105.4	103.7
P02790	HPX	Hemopexin OS=Homo sapiens OX=9606 GN=HPX PE=1 SV=2	63	27	221	27	462	51.6	7.02	330.45	99.3	98.5	97.2	96.9	102.4	102.5	100.9	102.4
P02647	APOA1	Apolipoprotein A-I OS=Homo sapiens OX=9606 GN=APOA1 PE=1 SV=1	82	32	267	32	267	30.8	5.76	290.11	110.3	110.7	111.4	108.5	88.8	88.6	89	92.7
P06727	APOA4	Apolipoprotein A-IV OS=Homo sapiens OX=9606 GN=APOA4 PE=1 SV=3	69	32	150	32	396	45.4	5.38	200.78	119.6	118	120.2	119	80.8	80.4	81	81.2
P00738	HP	Haptoglobin OS=Homo sapiens OX=9606 GN=HP PE=1 SV=1	52	22	136	11	406	45.2	6.58	162.27	83	86.6	80.5	89.6	114.7	118.2	114.4	113.1
P00751	CFB	Complement factor B OS=Homo sapiens OX=9606 GN=CFB PE=1 SV=2	44	29	146	29	764	85.5	7.06	151.05	103.8	107	101.7	107.7	94.6	95.4	95.1	94.8
P00734	F2	Prothrombin OS=Homo sapiens OX=9606 GN=F2 PE=1 SV=2	40	22	96	22	622	70	5.9	145.46	102.3	99.5	99.6	101	100.5	98.2	97.4	101.5
P01031	C5	Complement C5 OS=Homo sapiens OX=9606 GN=C5 PE=1 SV=4	28	42	114	42	1676	188.2	6.52	87.73	99.4	96.7	97.3	97.2	104.1	103.1	104	98.3
P19823	ITIH2	Inter-alpha-trypsin inhibitor heavy chain H2 OS=Homo sapiens OX=9606 GN=ITIH2 PE=1 SV=2	37	29	139	29	946	106.4	6.86	179.96	96.7	96.3	97.7	93.6	102.6	104.8	103.6	104.6
P01042	KNG1	Kininogen-1 OS=Homo sapiens OX=9606 GN=KNG1 PE=1 SV=2	33	26	137	26	644	71.9	6.81	161.06	99.7	97.7	96.7	97.5	101.4	102.3	103.8	100.9
P00747	PLG	Plasminogen OS=Homo sapiens OX=9606 GN=PLG PE=1 SV=2	46	32	125	32	810	90.5	7.24	135	98.3	95	94.6	96.9	104.8	100.9	105	104.5
P01008	SERPINC1	Antithrombin-III OS=Homo sapiens OX=9606 GN=SERPINC1 PE=1 SV=1	53	24	119	24	464	52.6	6.71	116.46	95.8	98.1	97.5	97.9	102.3	105.7	101.8	100.9
P02787	TF	Serotransferrin OS=Homo sapiens OX=9606 GN=TF PE=1 SV=3	47	36	99	36	698	77	7.12	95.84	100.2	100.4	104.4	102.5	99.9	94.2	98	100.3
P43652	AFM	Afamin OS=Homo sapiens OX=9606 GN=AFM PE=1 SV=1	48	26	93	26	599	69	5.9	96.56	95.6	96.8	96.3	96.2	101.5	103.2	104.4	106
P04217	A1BG	Alpha-1B-glycoprotein OS=Homo sapiens OX=9606 GN=A1BG PE=1 SV=4	45	14	177	14	495	54.2	5.86	251.2	97.3	91.5	97.5	91.1	106.1	103.2	105.2	108.1
P08603	CFH	Complement factor H OS=Homo sapiens OX=9606 GN=CFH PE=1 SV=4	29	29	75	27	1231	139	6.61	84.84	107.1	107	115.9	106.9	93.9	90.8	90.4	87.9
P04196	HRG	Histidine-rich glycoprotein OS=Homo sapiens OX=9606 GN=HRG PE=1 SV=1	46	19	76	19	525	59.5	7.5	96.98	108.6	113.3	112.5	112.4	95	89.2	86.9	82.1
P02765	AHSG	Alpha-2-HS-glycoprotein OS=Homo sapiens OX=9606 GN=AHSG PE=1 SV=2	47	11	144	11	367	39.3	5.72	230	107.8	114.5	112	114.4	85.6	88.2	88.6	88.9
P06396	GSN	Gelsolin OS=Homo sapiens OX=9606 GN=GSN PE=1 SV=1	42	26	84	26	782	85.6	6.28	119.35	110.2	109	108.5	109.3	91.4	88.8	93	89.9
P05155	SERPING1	Plasma protease C1 inhibitor OS=Homo sapiens OX=9606 GN=SERPING1 PE=1 SV=2	27	15	90	15	500	55.1	6.55	117.04	94.5	99	91.7	100.5	104.2	106.7	103.8	99.5
P05546	SERPIND1	Heparin cofactor 2 OS=Homo sapiens OX=9606 GN=SERPIND1 PE=1 SV=3	38	15	66	15	499	57	6.9	91.47	92.9	91.8	93.3	92.5	109.5	107.9	107.1	105
P02749	APOH	Beta-2-glycoprotein 1 OS=Homo sapiens OX=9606 GN=APOH PE=1 SV=3	47	15	86	15	345	38.3	7.97	102.33	103.1	109.2	100.2	104.7	93.5	94.2	96.8	98.5
P01011	SERPINA3	Alpha-1-antichymotrypsin OS=Homo sapiens OX=9606 GN=SERPINA3 PE=1 SV=2	48	17	91	17	423	47.6	5.52	115.74	87.4	85.7	87.1	85.7	114.9	113.8	112.8	112.6
P09871	C1S	Complement C1s subcomponent OS=Homo sapiens OX=9606 GN=C1S PE=1 SV=1	33	18	62	18	688	76.6	4.96	70.83	102.4	116.6	118.9	104.8	90.7	91.1	89.1	86.5
P10643	C7	Complement component C7 OS=Homo sapiens OX=9606 GN=C7 PE=1 SV=2	37	23	78	22	843	93.5	6.48	82.01	102.1	92.6	101.1	97.1	103.9	98.7	102.6	102
P13671	C6	Complement component C6 OS=Homo sapiens OX=9606 GN=C6 PE=1 SV=3	30	23	51	23	934	104.7	6.76	64.07	108.4	101.3	103.9	102.9	99.2	94.4	96.7	93.2
P06681	C2	Complement C2 OS=Homo sapiens OX=9606 GN=C2 PE=1 SV=2	34	21	63	21	752	83.2	7.42	69.99	100	87.6	89.1	96.8	112.9	107.4	106.1	100.1
Q06033	ITIH3	Inter-alpha-trypsin inhibitor heavy chain H3 OS=Homo sapiens OX=9606 GN=ITIH3 PE=1 SV=2	24	16	55	16	890	99.8	5.74	54.11	102.8	93.5	99.7	98.8	103.2	99.8	103.6	98.5
P02649	APOE	Apolipoprotein E OS=Homo sapiens OX=9606 GN=APOE PE=1 SV=1	63	22	65	22	317	36.1	5.73	95.55	107	99.8	108.1	100.1	97.7	94.1	95.9	97.3
P13645	KRT10	Keratin, type I cytoskeletal 10 OS=Homo sapiens OX=9606 GN=KRT10 PE=1 SV=6	39	22	47	20	584	58.8	5.21	52.19	86.1	81.1	80.8	82.6	118.5	119.7	117.5	113.6
P04264	KRT1	Keratin, type II cytoskeletal 1 OS=Homo sapiens OX=9606 GN=KRT1 PE=1 SV=6	34	24	51	22	644	66	8.12	56.67	88	87.5	96.7	87	113.3	107.7	111.4	108.4
P29622	SERPINA4	Kallistatin OS=Homo sapiens OX=9606 GN=SERPINA4 PE=1 SV=3	46	15	49	15	427	48.5	7.75	63.31	90.7	85.9	94.3	90.6	109.9	115.2	111.7	101.7
P10909	CLU	Clusterin OS=Homo sapiens OX=9606 GN=CLU PE=1 SV=1	39	16	66	16	449	52.5	6.27	91.89	98.9	94.2	101.9	93	102.3	103.2	102.6	103.9
O75882	ATRN	Attractin OS=Homo sapiens OX=9606 GN=ATRN PE=1 SV=2	21	23	41	23	1429	158.4	7.31	52.03	100.5	94	94.7	94.4	103.2	107.5	104.5	101.2
P02748	C9	Complement component C9 OS=Homo sapiens OX=9606 GN=C9 PE=1 SV=2	32	16	55	16	559	63.1	5.59	59.53	97.7	95.3	95.2	95.8	105.8	106.1	104.8	99.3
P12259	F5	Coagulation factor V OS=Homo sapiens OX=9606 GN=F5 PE=1 SV=4	15	29	40	29	2224	251.5	6.05	29.46	100.2	99.6	105.3	88.6	102.4	104.1	101.6	98.2
P35908	KRT2	Keratin, type II cytoskeletal 2 epidermal OS=Homo sapiens OX=9606 GN=KRT2 PE=1 SV=2	40	21	37	16	639	65.4	8	60.28	89.9	86.1	92.7	84.8	113	113.2	111.3	109.1
P25311	AZGP1	Zinc-alpha-2-glycoprotein OS=Homo sapiens OX=9606 GN=AZGP1 PE=1 SV=2	43	14	51	14	298	34.2	6.05	69.38	101.4	96.3	100.5	98.5	101.8	100.5	100.9	100.1
P08697	SERPINF2	Alpha-2-antiplasmin OS=Homo sapiens OX=9606 GN=SERPINF2 PE=1 SV=3	46	16	42	16	491	54.5	6.29	54.05	92.2	88.9	87.8	94.4	113.6	105.1	110.8	107.3
P20742	PZP	Pregnancy zone protein OS=Homo sapiens OX=9606 GN=PZP PE=1 SV=4	16	17	58	10	1482	163.8	6.38	39.8	105.7	70.1	77.6	65.5	127.6	115.5	119.8	118.2
P07996	THBS1	Thrombospondin-1 OS=Homo sapiens OX=9606 GN=THBS1 PE=1 SV=2	19	19	35	19	1170	129.3	4.94	39.41	125.3	117.6	122.9	115.7	83.9	77.4	78.3	79.1
P01019	AGT	Angiotensinogen OS=Homo sapiens OX=9606 GN=AGT PE=1 SV=1	37	13	39	13	485	53.1	6.32	60.17	100.1	96.5	105	101.4	100.8	97.9	101.6	96.6
Q08380	LGALS3BP	Galectin-3-binding protein OS=Homo sapiens OX=9606 GN=LGALS3BP PE=1 SV=1	31	14	36	14	585	65.3	5.27	42.33	119	101	111	105.1	92.8	90.4	91.9	88.8
P02751	FN1	Fibronectin OS=Homo sapiens OX=9606 GN=FN1 PE=1 SV=4	16	26	41	26	2386	262.5	5.71	31.9	129.4	126.4	135.6	126.8	62.5	78.7	63.7	76.9
P00736	C1R	Complement C1r subcomponent OS=Homo sapiens OX=9606 GN=C1R PE=1 SV=2	29	15	37	14	705	80.1	6.21	41.4	105.1	105.9	104.7	108.6	95	94.1	94.8	91.9
P01871	IGHM	Immunoglobulin heavy constant mu OS=Homo sapiens OX=9606 GN=IGHM PE=1 SV=4	36	15	41	15	453	49.4	6.77	52.42	164.5	156.9	168.7	157	48.1	33.1	37.6	34.2
P35858	IGFALS	Insulin-like growth factor-binding protein complex acid labile subunit OS=Homo sapiens OX=9606 GN=IGFALS PE=1 SV=1	31	15	37	15	605	66	6.79	60.93	108.5	101.6	104.1	101.3	101	94.1	95.3	94.2
P03952	KLKB1	Plasma kallikrein OS=Homo sapiens OX=9606 GN=KLKB1 PE=1 SV=1	39	24	54	24	638	71.3	8.22	31.6	104.5	97.5	104.7	98.2	101.9	99.4	98.7	95.2
P00739	HPR	Haptoglobin-related protein OS=Homo sapiens OX=9606 GN=HPR PE=2 SV=2	39	14	64	3	348	39	7.09	59.39	74	71.3	68.3	77.2	125.1	133.1	128.9	122.1
P08185	SERPINA6	Corticosteroid-binding globulin OS=Homo sapiens OX=9606 GN=SERPINA6 PE=1 SV=1	35	10	32	10	405	45.1	6.04	58.32	97.3	95.9	101.7	97.7	101.2	102.1	100.3	103.8
Q96PD5	PGLYRP2	N-acetylmuramoyl-L-alanine amidase OS=Homo sapiens OX=9606 GN=PGLYRP2 PE=1 SV=1	33	11	37	11	576	62.2	7.55	46.94	104.3	89.8	89.6	86.3	108.1	107	109.1	105.7
P02760	AMBP	Protein AMBP OS=Homo sapiens OX=9606 GN=AMBP PE=1 SV=1	41	14	50	14	352	39	6.25	57.72	97.7	93.8	99.8	93.4	100.4	106.5	103.1	105.4
P35527	KRT9	Keratin, type I cytoskeletal 9 OS=Homo sapiens OX=9606 GN=KRT9 PE=1 SV=3	35	16	34	15	623	62	5.24	35.08	103.1	97.5	98.7	102.7	103	97.8	102.8	94.2
P02766	TTR	Transthyretin OS=Homo sapiens OX=9606 GN=TTR PE=1 SV=1	69	7	62	7	147	15.9	5.76	126.07	90.2	93.6	91.1	94.3	109	106.7	108.2	106.9
P36955	SERPINF1	Pigment epithelium-derived factor OS=Homo sapiens OX=9606 GN=SERPINF1 PE=1 SV=4	28	11	48	11	418	46.3	6.38	65.65	107.8	100.9	104.2	97.9	99.1	96.4	98	95.8
P02750	LRG1	Leucine-rich alpha-2-glycoprotein OS=Homo sapiens OX=9606 GN=LRG1 PE=1 SV=2	46	11	34	11	347	38.2	6.95	45.49	102	96.4	102.8	94.4	104	96.5	101.4	102.5
P05543	SERPINA7	Thyroxine-binding globulin OS=Homo sapiens OX=9606 GN=SERPINA7 PE=1 SV=2	43	15	40	15	415	46.3	6.3	33.58	98	91.3	90.6	95	107.9	106.5	106.1	104.6
P04278	SHBG	Sex hormone-binding globulin OS=Homo sapiens OX=9606 GN=SHBG PE=1 SV=2	41	11	25	11	402	43.8	6.71	31.77	107.4	97.7	95.1	106.8	106.6	96.6	100	90
P04004	VTN	Vitronectin OS=Homo sapiens OX=9606 GN=VTN PE=1 SV=1	23	11	52	11	478	54.3	5.8	23.85	100.1	103.1	97.1	100.3	99.4	107.2	96.2	96.6
P22792	CPN2	Carboxypeptidase N subunit 2 OS=Homo sapiens OX=9606 GN=CPN2 PE=1 SV=3	19	8	41	8	545	60.5	5.99	46.55	103.4	94.8	110.8	100	97.6	98.4	99.9	95.2
P07225	PROS1	Vitamin K-dependent protein S OS=Homo sapiens OX=9606 GN=PROS1 PE=1 SV=1	33	17	34	17	676	75.1	5.67	19.02	102.4	96.6	97.9	97.3	101.3	102.1	101	101.4
P05156	CFI	Complement factor I OS=Homo sapiens OX=9606 GN=CFI PE=1 SV=2	28	13	37	13	583	65.7	7.5	33.51	100.1	98.8	101.6	101.5	106	100.6	97.8	93.6
P07357	C8A	Complement component C8 alpha chain OS=Homo sapiens OX=9606 GN=C8A PE=1 SV=2	29	12	24	12	584	65.1	6.47	31.85	102.6	94.2	96.1	97.2	104.3	107.1	101.6	96.9
P01857	IGHG1	Immunoglobulin heavy constant gamma 1 OS=Homo sapiens OX=9606 GN=IGHG1 PE=1 SV=1	48	10	37	5	330	36.1	8.19	30.15	81.7	80.7	77.9	82.4	117.5	122.7	121	115.9
P27169	PON1	Serum paraoxonase/arylesterase 1 OS=Homo sapiens OX=9606 GN=PON1 PE=1 SV=3	43	10	29	8	355	39.7	5.22	24.15	104.8	104.4	100.9	105.1	99	97.2	95.3	93.4
P07360	C8G	Complement component C8 gamma chain OS=Homo sapiens OX=9606 GN=C8G PE=1 SV=3	47	7	19	7	202	22.3	8.31	39.77	102.1	97	102.3	95.4	104.1	101.6	101	96.6
P04275	VWF	von Willebrand factor OS=Homo sapiens OX=9606 GN=VWF PE=1 SV=4	7	16	21	16	2813	309.1	5.48	17.89	97.7	89.9	101.4	90	111.3	102.7	105.7	101.4
P01876	IGHA1	Immunoglobulin heavy constant alpha 1 OS=Homo sapiens OX=9606 GN=IGHA1 PE=1 SV=2	36	8	17	8	353	37.6	6.51	32.55	137.8	116.7	122	124.8	76	72.2	74	76.4
P02763	ORM1	Alpha-1-acid glycoprotein 1 OS=Homo sapiens OX=9606 GN=ORM1 PE=1 SV=1	36	8	45	4	201	23.5	5.02	52.23	68.3	77.1	67.2	75	124.2	129.4	128.4	130.4
P68871	HBB	Hemoglobin subunit beta OS=Homo sapiens OX=9606 GN=HBB PE=1 SV=2	70	9	28	4	147	16	7.28	33.21	105.3	99.5	100.2	99.9	97.2	98.4	99.8	99.7
P04003	C4BPA	C4b-binding protein alpha chain OS=Homo sapiens OX=9606 GN=C4BPA PE=1 SV=2	32	14	32	14	597	67	7.3	21.29	129.3	128.2	125.7	126.3	74.7	74.4	73.9	67.5
P48740	MASP1	Mannan-binding lectin serine protease 1 OS=Homo sapiens OX=9606 GN=MASP1 PE=1 SV=3	28	13	21	13	699	79.2	5.49	23.47	115.3	101.7	117	98.9	88.2	94.8	93.7	90.3
P02753	RBP4	Retinol-binding protein 4 OS=Homo sapiens OX=9606 GN=RBP4 PE=1 SV=3	59	9	32	9	201	23	6.07	22.3	97.6	94.5	94.8	98.2	104.4	107.3	104.3	99
Q96KN2	CNDP1	Beta-Ala-His dipeptidase OS=Homo sapiens OX=9606 GN=CNDP1 PE=1 SV=4	27	11	21	11	507	56.7	5.3	22.47	103.4	99.9	108.1	103.6	96.7	95.6	98.8	94
P05452	CLEC3B	Tetranectin OS=Homo sapiens OX=9606 GN=CLEC3B PE=1 SV=3	41	9	27	9	202	22.5	5.67	31.01	107.3	103.1	105.7	107.5	95.2	94.7	92.5	93.9
P22105	TNXB	Tenascin-X OS=Homo sapiens OX=9606 GN=TNXB PE=1 SV=5	4	15	19	15	4244	458.1	5.17	19.06	111.7	112.6	117.4	110	87.4	87.8	87.9	85.1
P51884	LUM	Lumican OS=Homo sapiens OX=9606 GN=LUM PE=1 SV=2	27	8	40	8	338	38.4	6.61	31.45	108.7	110.3	109.1	108	91.1	91.1	88.5	93.1
P19652	ORM2	Alpha-1-acid glycoprotein 2 OS=Homo sapiens OX=9606 GN=ORM2 PE=1 SV=2	29	7	42	3	201	23.6	5.11	62.5	78	76.1	81.4	76.1	120.1	123.1	125.9	119.3
P02652	APOA2	Apolipoprotein A-II OS=Homo sapiens OX=9606 GN=APOA2 PE=1 SV=1	42	6	48	6	100	11.2	6.62	69.89	99	100.3	97.3	104.2	97.9	99.3	100.1	101.8
Q16610	ECM1	Extracellular matrix protein 1 OS=Homo sapiens OX=9606 GN=ECM1 PE=1 SV=2	32	12	19	12	540	60.6	6.71	15.27	107	90.2	99.6	103.1	91.2	124	90.1	94.8
O75636	FCN3	Ficolin-3 OS=Homo sapiens OX=9606 GN=FCN3 PE=1 SV=2	34	6	18	6	299	32.9	6.67	19.64	93.3	99.5	88.3	99.4	104.6	115.3	104.9	94.8
Q15063	POSTN	Periostin OS=Homo sapiens OX=9606 GN=POSTN PE=1 SV=2	21	13	16	13	836	93.3	7.53	19.4	100.1	93.9	96.7	95.4	102.1	102.2	115.1	94.6
P43251	BTD	Biotinidase OS=Homo sapiens OX=9606 GN=BTD PE=1 SV=2	16	7	14	7	543	61.1	6.25	22.2	108.3	98	105.7	103.4	101.3	91.6	95.4	96.3
P18428	LBP	Lipopolysaccharide-binding protein OS=Homo sapiens OX=9606 GN=LBP PE=1 SV=3	20	8	15	8	481	53.4	6.7	10.36	109.5	106.4	109.6	102.5	92.7	98.6	90.2	90.5
Q15582	TGFBI	Transforming growth factor-beta-induced protein ig-h3 OS=Homo sapiens OX=9606 GN=TGFBI PE=1 SV=1	16	9	16	9	683	74.6	7.71	13.48	93.4	113.7	101.2	96.4	100.3	101.5	99.5	94
P15169	CPN1	Carboxypeptidase N catalytic chain OS=Homo sapiens OX=9606 GN=CPN1 PE=1 SV=1	35	10	17	10	458	52.3	7.34	13.89	110.1	93.4	97.7	106.9	102.6	94.2	101	94.1
P00742	F10	Coagulation factor X OS=Homo sapiens OX=9606 GN=F10 PE=1 SV=2	13	6	15	6	488	54.7	5.94	19.41	100.7	99.5	106.9	101.8	98.6	98.5	98.6	95.5
P00746	CFD	Complement factor D OS=Homo sapiens OX=9606 GN=CFD PE=1 SV=5	39	7	14	7	253	27	7.71	19.68	95.1	93.5	102	93.6	103.6	103.8	108	100.6
P01859	IGHG2	Immunoglobulin heavy constant gamma 2 OS=Homo sapiens OX=9606 GN=IGHG2 PE=1 SV=2	29	7	21	4	326	35.9	7.59	8.03	116	97.9	98.9	102.7	96.5	92.3	103.5	92.1
P07358	C8B	Complement component C8 beta chain OS=Homo sapiens OX=9606 GN=C8B PE=1 SV=3	18	11	23	11	591	67	8.13	20.61	100.3	93.6	97.8	96.3	104.9	103	104.1	100
P0DJI8	SAA1	Serum amyloid A-1 protein OS=Homo sapiens OX=9606 GN=SAA1 PE=1 SV=1	48	5	11	3	122	13.5	6.79	21.27	152.4	138.4	146.4	151.6	56.7	49.2	55.3	50
P08571	CD14	Monocyte differentiation antigen CD14 OS=Homo sapiens OX=9606 GN=CD14 PE=1 SV=2	26	7	16	7	375	40.1	6.23	10.25	107.4	91.3	91.2	87.4	107	124.8	97.8	93.2
P09172	DBH	Dopamine beta-hydroxylase OS=Homo sapiens OX=9606 GN=DBH PE=1 SV=3	15	7	14	7	617	69	6.42	17.22	106	99	103.2	103.9	100.1	97.6	98	92.2
P01860	IGHG3	Immunoglobulin heavy constant gamma 3 OS=Homo sapiens OX=9606 GN=IGHG3 PE=1 SV=2	37	9	24	4	377	41.3	7.9	23.59	126.6	105.3	106.7	96.3	88.9	81.8	96.6	97.7
P13647	KRT5	Keratin, type II cytoskeletal 5 OS=Homo sapiens OX=9606 GN=KRT5 PE=1 SV=3	16	9	15	6	590	62.3	7.74	18.14	105.4	88	104.4	86.5	115.1	98.9	99.5	102.3
P03951	F11	Coagulation factor XI OS=Homo sapiens OX=9606 GN=F11 PE=1 SV=1	21	10	15	10	625	70.1	8.1	18.53	115	97.5	95	97.3	101	100.8	97.9	95.4
P23142	FBLN1	Fibulin-1 OS=Homo sapiens OX=9606 GN=FBLN1 PE=1 SV=4	21	9	15	9	703	77.2	5.22	8.03	108.2	112.1	118.8	93	94.3	91	88.6	93.9
P05154	SERPINA5	Plasma serine protease inhibitor OS=Homo sapiens OX=9606 GN=SERPINA5 PE=1 SV=3	17	6	12	6	406	45.6	9.26	12.37	119.2	111.8	118.6	101.9	86.5	86.3	89.2	86.4
Q9NZP8	C1RL	Complement C1r subcomponent-like protein OS=Homo sapiens OX=9606 GN=C1RL PE=1 SV=2	17	8	18	7	487	53.5	7.2	14.64	100.3	101.6	120.8	88.6	101	98.6	98.2	90.8
P00748	F12	Coagulation factor XII OS=Homo sapiens OX=9606 GN=F12 PE=1 SV=3	23	12	15	12	615	67.7	7.74	19.68	145	133.7	148.1	123.3	62.4	59.6	60.3	67.6
Q92954	PRG4	Proteoglycan 4 OS=Homo sapiens OX=9606 GN=PRG4 PE=1 SV=3	7	10	13	10	1404	151	9.51	17.04	99.8	101.7	98	99.8	101.8	101.1	101.4	96.4
P69905	HBA1	Hemoglobin subunit alpha OS=Homo sapiens OX=9606 GN=HBA1 PE=1 SV=2	43	5	16	5	142	15.2	8.68	18.46	97.5	103.7	135.3	100.3	102	91.1	86.4	83.6
P13796	LCP1	Plastin-2 OS=Homo sapiens OX=9606 GN=LCP1 PE=1 SV=6	17	7	11	7	627	70.2	5.43	11.24	98.7	91.2	105.7	91.5	98.9	97.2	111.6	105.2
P09486	SPARC	SPARC OS=Homo sapiens OX=9606 GN=SPARC PE=1 SV=1	29	7	11	7	303	34.6	4.84	11.55	127.7	102.8	95	104.9	109.9	84.1	92.2	83.4
P04070	PROC	Vitamin K-dependent protein C OS=Homo sapiens OX=9606 GN=PROC PE=1 SV=1	24	7	13	7	461	52	6.28	16.94	91.9	92.3	93	93.5	107.7	106.9	108	106.7
P60709	ACTB	Actin, cytoplasmic 1 OS=Homo sapiens OX=9606 GN=ACTB PE=1 SV=1	24	6	18	6	375	41.7	5.48	12.78	112.8	107.9	106.2	103.8	93.5	90.4	95.6	89.8
O95445	APOM	Apolipoprotein M OS=Homo sapiens OX=9606 GN=APOM PE=1 SV=2	53	9	25	9	188	21.2	6.01	15.58	99.2	95.8	103.8	98.9	100.8	94.3	103.6	103.6
Q6UXB8	PI16	Peptidase inhibitor 16 OS=Homo sapiens OX=9606 GN=PI16 PE=1 SV=1	14	6	10	6	463	49.4	5.39	11.84	115.1	111.6	117.8	112.9	92.4	83.4	83.2	83.5
Q96IY4	CPB2	Carboxypeptidase B2 OS=Homo sapiens OX=9606 GN=CPB2 PE=1 SV=2	27	10	22	10	423	48.4	7.71	15.1	110.6	107.7	116.4	107.1	94.3	87.8	90.2	85.9
P14151	SELL	L-selectin OS=Homo sapiens OX=9606 GN=SELL PE=1 SV=2	12	4	11	4	372	42.2	6.6	15.06	90	79.6	87	89.7	113.9	112.9	113.2	113.6
P02655	APOC2	Apolipoprotein C-II OS=Homo sapiens OX=9606 GN=APOC2 PE=1 SV=1	42	4	15	4	101	11.3	4.72	15.23	109.9	108.1	94.3	97.5	101.1	108	95.1	86.1
P26927	MST1	Hepatocyte growth factor-like protein OS=Homo sapiens OX=9606 GN=MST1 PE=1 SV=2	16	8	10	8	711	80.3	7.68	12.08	96.3	98.8	106.9	97.2	96.7	102.6	105.8	95.8
P02042	HBD	Hemoglobin subunit delta OS=Homo sapiens OX=9606 GN=HBD PE=1 SV=2	48	7	16	2	147	16	8.05	11.9
Q12805	EFEMP1	EGF-containing fibulin-like extracellular matrix protein 1 OS=Homo sapiens OX=9606 GN=EFEMP1 PE=1 SV=2	22	8	11	8	493	54.6	5.07	3.5	91.5	89.9	92.1	125.4	111.6	87.1	101.7	100.7
P01834	IGKC	Immunoglobulin kappa constant OS=Homo sapiens OX=9606 GN=IGKC PE=1 SV=2	64	5	22	5	107	11.8	6.52	23.62	111.1	110.9	105.7	115.1	90.8	88.4	92.1	86
P02745	C1QA	Complement C1q subcomponent subunit A OS=Homo sapiens OX=9606 GN=C1QA PE=1 SV=2	29	4	10	4	245	26	9.11	14.17	139	128.1	141.2	148.4	61.4	61.4	60.6	59.9
P55058	PLTP	Phospholipid transfer protein OS=Homo sapiens OX=9606 GN=PLTP PE=1 SV=1	11	6	11	6	493	54.7	7.01	10.73	117.5	113	121	107.1	94.4	84.8	84.6	77.7
Q04756	HGFAC	Hepatocyte growth factor activator OS=Homo sapiens OX=9606 GN=HGFAC PE=1 SV=1	14	6	13	6	655	70.6	7.24	16.28	98.5	104.9	91.4	103.1	101.3	98.8	99.6	102.4
P02656	APOC3	Apolipoprotein C-III OS=Homo sapiens OX=9606 GN=APOC3 PE=1 SV=1	48	3	26	3	99	10.8	5.41	43.13	85.7	77.8	85.2	81.8	120.8	113.2	120.1	115.4
P05090	APOD	Apolipoprotein D OS=Homo sapiens OX=9606 GN=APOD PE=1 SV=1	28	6	35	6	189	21.3	5.15	18.76	99.2	94.8	94.9	97.3	105.1	104.8	102.3	101.6
P27918	CFP	Properdin OS=Homo sapiens OX=9606 GN=CFP PE=1 SV=2	19	7	18	7	469	51.2	7.9	12.3	96.1	93.1	101.5	87.5	105.3	109.4	108.8	98.2
P08294	SOD3	Extracellular superoxide dismutase [Cu-Zn] OS=Homo sapiens OX=9606 GN=SOD3 PE=1 SV=2	37	6	10	6	240	25.8	6.61	7.23	152.4	138.9	174.9	166.1	32.6	44.6	45.7	44.8
P15144	ANPEP	Aminopeptidase N OS=Homo sapiens OX=9606 GN=ANPEP PE=1 SV=4	14	12	13	12	967	109.5	5.48	6.82	99.6	102.1	103.2	95.2	95.8	99.7	99.7	104.8
P40197	GP5	Platelet glycoprotein V OS=Homo sapiens OX=9606 GN=GP5 PE=1 SV=1	15	6	10	6	560	60.9	9.63	5.68	96	135.1	134.1	91.4	94.3	82.5	89.9	76.7
P02776	PF4	Platelet factor 4 OS=Homo sapiens OX=9606 GN=PF4 PE=1 SV=2	35	4	13	2	101	10.8	8.62	20.57	94.2	98.9	96.5	95.5	110	104.7	97.9	102.2
P12111	COL6A3	Collagen alpha-3(VI) chain OS=Homo sapiens OX=9606 GN=COL6A3 PE=1 SV=5	3	8	9	8	3177	343.5	6.68	7.35	114.9	112.6	119.4	99	92.6	90.9	84.5	86
P35542	SAA4	Serum amyloid A-4 protein OS=Homo sapiens OX=9606 GN=SAA4 PE=1 SV=2	28	4	16	4	130	14.7	9.07	16.81	105.2	95.7	98.8	97	101.7	101.7	104.4	95.4
Q14520	HABP2	Hyaluronan-binding protein 2 OS=Homo sapiens OX=9606 GN=HABP2 PE=1 SV=1	14	8	20	8	560	62.6	6.54	9.17	93.2	92.9	99.8	95.2	106.4	105.1	106.6	100.8
Q9NQ79	CRTAC1	Cartilage acidic protein 1 OS=Homo sapiens OX=9606 GN=CRTAC1 PE=1 SV=2	15	7	8	7	661	71.4	5.12	12.55	114	111.6	133.1	104	92.5	78	76.4	90.4
P19320	VCAM1	Vascular cell adhesion protein 1 OS=Homo sapiens OX=9606 GN=VCAM1 PE=1 SV=1	11	7	10	7	739	81.2	5.22	8.24	84.6	81.7	104.3	96.6	118.3	111.7	108.2	94.6
O14791	APOL1	Apolipoprotein L1 OS=Homo sapiens OX=9606 GN=APOL1 PE=1 SV=5	17	8	20	8	398	43.9	5.81	11.74	103.2	95.3	98.7	99.9	107.9	96.9	100.7	97.4
P80108	GPLD1	Phosphatidylinositol-glycan-specific phospholipase D OS=Homo sapiens OX=9606 GN=GPLD1 PE=1 SV=3	13	8	12	8	840	92.3	6.37	12.67	104.1	93.4	107.9	91.6	101.5	105.8	97.7	98
P02788	LTF	Lactotransferrin OS=Homo sapiens OX=9606 GN=LTF PE=1 SV=6	16	10	12	10	710	78.1	8.12	0	138.4	119.5	108.6	115.6	79.1	75.2	84.5	79
Q6EMK4	VASN	Vasorin OS=Homo sapiens OX=9606 GN=VASN PE=1 SV=1	8	4	8	4	673	71.7	7.39	12.82	90.2	117.8	111.9	87	68.6	94	89.5	140.9
P06276	BCHE	Cholinesterase OS=Homo sapiens OX=9606 GN=BCHE PE=1 SV=1	15	8	15	8	602	68.4	7.42	13.53	96.7	89.2	94.2	93	111.5	103.4	106.8	105.1
P04259	KRT6B	Keratin, type II cytoskeletal 6B OS=Homo sapiens OX=9606 GN=KRT6B PE=1 SV=5	10	6	8	3	564	60	8	14.23	95.2	90	102.9	83.4	112.1	99.7	106.1	110.6
Q03591	CFHR1	Complement factor H-related protein 1 OS=Homo sapiens OX=9606 GN=CFHR1 PE=1 SV=2	20	6	12	1	330	37.6	7.39	10.06	108.3	113	106.5	109.6	93.4	93.7	81.7	93.9
P11226	MBL2	Mannose-binding protein C OS=Homo sapiens OX=9606 GN=MBL2 PE=1 SV=2	21	6	8	6	248	26.1	5.49	8.85	87.1	74.5	88.5	75.9	118.6	113.9	119.1	122.4
Q9UK55	SERPINA10	Protein Z-dependent protease inhibitor OS=Homo sapiens OX=9606 GN=SERPINA10 PE=1 SV=1	24	8	10	8	444	50.7	8.27	3.48	100.8	98.2	97.6	94.6	105.9	101.9	106.2	94.8
P13591	NCAM1	Neural cell adhesion molecule 1 OS=Homo sapiens OX=9606 GN=NCAM1 PE=1 SV=3	11	8	9	8	858	94.5	4.87	2.82	95.8	93.1	102	103.8	106.5	101.6	104.5	92.7
P08519	LPA	Apolipoprotein(a) OS=Homo sapiens OX=9606 GN=LPA PE=1 SV=1	2	6	8	6	4548	501	5.88	5.31	122.3	119.4	126	129.1	81.6	72.2	73.9	75.5
P01861	IGHG4	Immunoglobulin heavy constant gamma 4 OS=Homo sapiens OX=9606 GN=IGHG4 PE=1 SV=1	25	5	13	2	327	35.9	7.36	10.64	126.1	123.4	116.3	111.9	71.7	82.4	87.2	81
P22352	GPX3	Glutathione peroxidase 3 OS=Homo sapiens OX=9606 GN=GPX3 PE=1 SV=2	26	5	11	5	226	25.5	8.13	13.41	93.4	85.8	86.9	90.1	104.9	117.2	112.8	109
P00915	CA1	Carbonic anhydrase 1 OS=Homo sapiens OX=9606 GN=CA1 PE=1 SV=2	15	3	11	3	261	28.9	7.12	11.78	98.1	86.4	90.3	96.2	110.3	101.3	114.9	102.5
P08709	F7	Coagulation factor VII OS=Homo sapiens OX=9606 GN=F7 PE=1 SV=1	12	3	5	3	466	51.6	7.23	9.22	102.6	108.1	92.9	118	107.4	94.4	90.1	86.3
Q13201	MMRN1	Multimerin-1 OS=Homo sapiens OX=9606 GN=MMRN1 PE=1 SV=3	8	7	7	7	1228	138	7.93	4.49	107.5	93.9	111.9	90.6	104.6	98.7	101.7	91.4
Q15166	PON3	Serum paraoxonase/lactonase 3 OS=Homo sapiens OX=9606 GN=PON3 PE=1 SV=3	19	5	8	3	354	39.6	5.41	10.07	110.1	87.3	102.5	85.4	114.6	97.3	92.8	110
P36980	CFHR2	Complement factor H-related protein 2 OS=Homo sapiens OX=9606 GN=CFHR2 PE=1 SV=1	26	6	11	3	270	30.6	6.38	2.67	101.8	82.9	91.4	93.9	91.2	122	99.4	117.4
P55290	CDH13	Cadherin-13 OS=Homo sapiens OX=9606 GN=CDH13 PE=1 SV=1	6	3	6	3	713	78.2	4.98	11.44	111.3	114.4	113	101.9	91.6	83.3	94.9	89.6
P17936	IGFBP3	Insulin-like growth factor-binding protein 3 OS=Homo sapiens OX=9606 GN=IGFBP3 PE=1 SV=2	15	5	10	5	291	31.7	8.69	6.86	110.8	102.9	104.9	97.8	92.5	95.2	91.5	104.4
P10720	PF4V1	Platelet factor 4 variant OS=Homo sapiens OX=9606 GN=PF4V1 PE=1 SV=1	37	3	9	1	104	11.5	9.1	20.45
P04075	ALDOA	Fructose-bisphosphate aldolase A OS=Homo sapiens OX=9606 GN=ALDOA PE=1 SV=2	21	4	5	4	364	39.4	8.09	10.58
P02654	APOC1	Apolipoprotein C-I OS=Homo sapiens OX=9606 GN=APOC1 PE=1 SV=1	37	5	11	5	83	9.3	8.47	8.02	109.1	102.3	103.7	109.5	97.5	95.7	92.5	89.7
P35443	THBS4	Thrombospondin-4 OS=Homo sapiens OX=9606 GN=THBS4 PE=1 SV=2	12	7	11	5	961	105.8	4.68	4.13	157.6	126.2	124.8	104.3	90.5	65.5	65.5	65.5
P11021	HSPA5	Endoplasmic reticulum chaperone BiP OS=Homo sapiens OX=9606 GN=HSPA5 PE=1 SV=2	11	6	7	6	654	72.3	5.16	6.29	124.8	97.3	107.4	106	99	85.2	94.3	86
P49747	COMP	Cartilage oligomeric matrix protein OS=Homo sapiens OX=9606 GN=COMP PE=1 SV=2	9	5	10	3	757	82.8	4.6	4.02	115.8	106.6	127	89.9	89.7	89.3	98.4	83.3
P05109	S100A8	Protein S100-A8 OS=Homo sapiens OX=9606 GN=S100A8 PE=1 SV=1	27	3	8	3	93	10.8	7.03	9.33	94.7	107.3	98.6	104	91.1	101.1	101.2	102
Q15485	FCN2	Ficolin-2 OS=Homo sapiens OX=9606 GN=FCN2 PE=1 SV=2	10	2	5	2	313	34	6.77	8.81	124.5	122.7	115	120.1	84.7	75.4	87.4	70.2
Q9UHG3	PCYOX1	Prenylcysteine oxidase 1 OS=Homo sapiens OX=9606 GN=PCYOX1 PE=1 SV=3	12	4	8	4	505	56.6	6.18	2.1	115.9	114.9	94.1	122.6	93.6	95.6	83.2	80
P20851	C4BPB	C4b-binding protein beta chain OS=Homo sapiens OX=9606 GN=C4BPB PE=1 SV=1	25	5	8	5	252	28.3	5.14	3.3	126.3	133.5	129.8	131.3	75.8	67.8	73.6	61.9
P11597	CETP	Cholesteryl ester transfer protein OS=Homo sapiens OX=9606 GN=CETP PE=1 SV=2	15	6	8	6	493	54.7	6.09	7.59	117.7	113.4	135.8	106.9	84.2	76.2	83.4	82.5
P33908	MAN1A1	Mannosyl-oligosaccharide 1,2-alpha-mannosidase IA OS=Homo sapiens OX=9606 GN=MAN1A1 PE=1 SV=3	9	4	6	4	653	72.9	6.47	10.71	98.7	90.4	102.3	99.8	114.4	93.2	102.4	98.9
O00391	QSOX1	Sulfhydryl oxidase 1 OS=Homo sapiens OX=9606 GN=QSOX1 PE=1 SV=3	12	6	7	6	747	82.5	8.92	2.01	94.9	106.9	118.8	101	92.5	93.6	92.9	99.3
B9A064	IGLL5	Immunoglobulin lambda-like polypeptide 5 OS=Homo sapiens OX=9606 GN=IGLL5 PE=2 SV=2	24	4	8	3	214	23	8.84	7.93	104	104.1	105	109.4	97.7	90.4	99.6	89.8
P06702	S100A9	Protein S100-A9 OS=Homo sapiens OX=9606 GN=S100A9 PE=1 SV=1	61	5	8	5	114	13.2	6.13	8.56	103	99.6	94.5	102.4	107.2	101.4	100.4	91.5
P01034	CST3	Cystatin-C OS=Homo sapiens OX=9606 GN=CST3 PE=1 SV=1	23	3	9	3	146	15.8	8.75	5.3	95.1	95.4	94.1	100.3	116.4	100.5	103.9	94.3
O43866	CD5L	CD5 antigen-like OS=Homo sapiens OX=9606 GN=CD5L PE=1 SV=1	23	5	7	5	347	38.1	5.47	6.56	160.1	141.2	162.1	135	46.1	48.7	56.6	50.1
P33151	CDH5	Cadherin-5 OS=Homo sapiens OX=9606 GN=CDH5 PE=1 SV=5	11	6	7	6	784	87.5	5.43	0	112.5	104.3	111.9	110.8	96.1	87.9	91.8	84.9
P22891	PROZ	Vitamin K-dependent protein Z OS=Homo sapiens OX=9606 GN=PROZ PE=1 SV=2	20	7	9	7	400	44.7	5.97	6.26	115.1	101.2	126	100.1	84.3	86.8	93.4	93.1
P02533	KRT14	Keratin, type I cytoskeletal 14 OS=Homo sapiens OX=9606 GN=KRT14 PE=1 SV=4	10	6	10	3	472	51.5	5.16	12.19	98.6	91.5	101.7	85.7	111.2	105.9	101.3	104.1
O00187	MASP2	Mannan-binding lectin serine protease 2 OS=Homo sapiens OX=9606 GN=MASP2 PE=1 SV=4	13	5	7	5	686	75.7	5.63	1.87	78.1	123	85.3	90.2	96.1	123.4	99.2	104.6
Q6YHK3	CD109	CD109 antigen OS=Homo sapiens OX=9606 GN=CD109 PE=1 SV=2	5	7	7	7	1445	161.6	5.85	2.16	117.8	102.7	106.9	95.7	97.4	94.7	94.7	90
P0DOY2	IGLC2	Immunoglobulin lambda constant 2 OS=Homo sapiens OX=9606 GN=IGLC2 PE=1 SV=1	42	3	8	1	106	11.3	7.24	11.57	101.4	93.4	94.4	99.5	97.4	102.6	110.3	101
Q76LX8	ADAMTS13	A disintegrin and metalloproteinase with thrombospondin motifs 13 OS=Homo sapiens OX=9606 GN=ADAMTS13 PE=1 SV=1	4	5	5	5	1427	153.5	7.17	7.25	103.6	95.5	89.3	87	105.8	112.3	114.7	91.8
P07737	PFN1	Profilin-1 OS=Homo sapiens OX=9606 GN=PFN1 PE=1 SV=2	34	4	5	4	140	15	8.27	6.66	107.7	106.3	118.4	100.6	98.9	94.1	90.8	83.2
P08779	KRT16	Keratin, type I cytoskeletal 16 OS=Homo sapiens OX=9606 GN=KRT16 PE=1 SV=4	12	6	11	3	473	51.2	5.05	7.98	112.8	90.4	97.3	93.6	101.3	106.4	106.7	91.4
Q9Y5Y7	LYVE1	Lymphatic vessel endothelial hyaluronic acid receptor 1 OS=Homo sapiens OX=9606 GN=LYVE1 PE=1 SV=2	12	4	8	4	322	35.2	8.28	1.68	94	87.7	104.7	93.1	105.4	105.2	112.5	97.4
P61626	LYZ	Lysozyme C OS=Homo sapiens OX=9606 GN=LYZ PE=1 SV=1	35	3	6	3	148	16.5	9.16	2.28	95.3	101.6	119.2	104.3	89	97.5	101	92.2
P02741	CRP	C-reactive protein OS=Homo sapiens OX=9606 GN=CRP PE=1 SV=1	15	3	4	3	224	25	5.63	2.52	126	114.7	129.4	127	79.7	70.5	72.3	80.5
Q86VB7	CD163	Scavenger receptor cysteine-rich type 1 protein M130 OS=Homo sapiens OX=9606 GN=CD163 PE=1 SV=2	6	6	7	6	1156	125.4	5.95	4.27	118.2	84.7	98.9	87.3	100.5	104.3	114.2	92
P07195	LDHB	L-lactate dehydrogenase B chain OS=Homo sapiens OX=9606 GN=LDHB PE=1 SV=2	15	5	6	5	334	36.6	6.05	3.84	100	96.4	105.9	96.6	104.8	92	115.9	88.3
Q7Z7G0	ABI3BP	Target of Nesh-SH3 OS=Homo sapiens OX=9606 GN=ABI3BP PE=1 SV=1	3	2	4	2	1075	118.6	9.44	5.01
Q9HDC9	APMAP	Adipocyte plasma membrane-associated protein OS=Homo sapiens OX=9606 GN=APMAP PE=1 SV=2	10	4	6	4	416	46.5	6.16	8.32	87.6	91.4	82.8	79.4	115.6	105	117.1	121.1
P43121	MCAM	Cell surface glycoprotein MUC18 OS=Homo sapiens OX=9606 GN=MCAM PE=1 SV=2	6	4	6	4	646	71.6	5.76	4.42	106	110.1	118.1	113.3	82.2	82.6	96.8	90.9
P02775	PPBP	Platelet basic protein OS=Homo sapiens OX=9606 GN=PPBP PE=1 SV=3	22	4	8	4	128	13.9	8.79	8.73	98.8	93.3	97.2	98.2	107.6	101.1	103.6	100.3
P05534	HLA-A	HLA class I histocompatibility antigen, A-24 alpha chain OS=Homo sapiens OX=9606 GN=HLA-A PE=1 SV=2	21	5	5	5	365	40.7	6.34	2.44	121.4	112.4	116.5	89.5	94.2	87.7	88.9	89.4
P16070	CD44	CD44 antigen OS=Homo sapiens OX=9606 GN=CD44 PE=1 SV=3	4	3	6	3	742	81.5	5.33	4.24	109.9	104.3	110.4	105	96.7	98.1	94	81.6
P81605	DCD	Dermcidin OS=Homo sapiens OX=9606 GN=DCD PE=1 SV=2	30	5	6	5	110	11.3	6.54	6.26	75.9	72.4	80.8	76.5	128.1	122.9	127.7	115.7
P18206	VCL	Vinculin OS=Homo sapiens OX=9606 GN=VCL PE=1 SV=4	7	7	7	7	1134	123.7	5.66	1.64	114.7	112.6	118.4	106.8	88.6	81.3	92.6	85
P02747	C1QC	Complement C1q subcomponent subunit C OS=Homo sapiens OX=9606 GN=C1QC PE=1 SV=3	14	3	5	3	245	25.8	8.41	9.64	128.4	123.4	127.4	125.3	75.1	82.5	67.2	70.7
Q13093	PLA2G7	Platelet-activating factor acetylhydrolase OS=Homo sapiens OX=9606 GN=PLA2G7 PE=1 SV=1	12	4	4	4	441	50	7.56	4.8
P07339	CTSD	Cathepsin D OS=Homo sapiens OX=9606 GN=CTSD PE=1 SV=1	13	4	5	4	412	44.5	6.54	2.08	89.8	91.3	83.4	92	115.6	113	115.6	99.3
P27487	DPP4	Dipeptidyl peptidase 4 OS=Homo sapiens OX=9606 GN=DPP4 PE=1 SV=2	5	4	5	4	766	88.2	6.04	2.1	107.6	105	120.8	96.7	97.9	89.3	90.7	92
P00740	F9	Coagulation factor IX OS=Homo sapiens OX=9606 GN=F9 PE=1 SV=2	10	4	7	4	461	51.7	5.47	2.76	121.1	93.1	108.8	101.9	92.4	95.5	92.2	94.9
P02743	APCS	Serum amyloid P-component OS=Homo sapiens OX=9606 GN=APCS PE=1 SV=2	14	3	9	3	223	25.4	6.54	2.09	105.5	108	94.4	106.4	101.7	96.7	99.5	87.7
Q9UNW1	MINPP1	Multiple inositol polyphosphate phosphatase 1 OS=Homo sapiens OX=9606 GN=MINPP1 PE=1 SV=1	10	4	5	4	487	55	7.81	0	110	98.6	101.6	106.6	108.4	80.8	90.6	103.2
Q14515	SPARCL1	SPARC-like protein 1 OS=Homo sapiens OX=9606 GN=SPARCL1 PE=1 SV=2	9	4	5	4	664	75.2	4.81	2.23	129.2	110.8	109.8	106.9	104.5	63.2	103.8	71.8
P14780	MMP9	Matrix metalloproteinase-9 OS=Homo sapiens OX=9606 GN=MMP9 PE=1 SV=3	9	4	4	4	707	78.4	6.06	2.54	110.3	133.2	99.1	104.6	83	84.8	87.9	97
P0DJI9	SAA2	Serum amyloid A-2 protein OS=Homo sapiens OX=9606 GN=SAA2 PE=1 SV=1	31	3	5	1	122	13.5	9.14	5.41
Q07954	LRP1	Prolow-density lipoprotein receptor-related protein 1 OS=Homo sapiens OX=9606 GN=LRP1 PE=1 SV=2	1	3	3	3	4544	504.3	5.39	4.12	119.8	100.7	111.8	99.8	92.8	80.4	100.1	94.6
P14543	NID1	Nidogen-1 OS=Homo sapiens OX=9606 GN=NID1 PE=1 SV=3	3	4	4	4	1247	136.3	5.29	6.31	99.9	92.1	99	101.4	121.7	95.1	99.2	91.6
Q16777	HIST2H2AC	Histone H2A type 2-C OS=Homo sapiens OX=9606 GN=HIST2H2AC PE=1 SV=4	20	2	3	2	129	14	10.9	2.21	91.9	91	92.2	107.3	100	108.9	121	87.7
P06744	GPI	Glucose-6-phosphate isomerase OS=Homo sapiens OX=9606 GN=GPI PE=1 SV=4	8	3	3	3	558	63.1	8.32	2.62
Q9UGM5	FETUB	Fetuin-B OS=Homo sapiens OX=9606 GN=FETUB PE=1 SV=2	15	4	9	4	382	42	6.83	0	104.8	98.4	87.9	102.4	97.3	108.1	106.1	95
P05362	ICAM1	Intercellular adhesion molecule 1 OS=Homo sapiens OX=9606 GN=ICAM1 PE=1 SV=2	11	4	6	4	532	57.8	7.99	6.05	91.7	97.6	99.8	90.1	106.6	98.7	117.4	98.2
Q12913	PTPRJ	Receptor-type tyrosine-protein phosphatase eta OS=Homo sapiens OX=9606 GN=PTPRJ PE=1 SV=3	4	4	4	4	1337	145.9	5.58	1.77	95.1	107.2	100.5	105	108.9	94.6	100.5	88.2
Q01546	KRT76	Keratin, type II cytoskeletal 2 oral OS=Homo sapiens OX=9606 GN=KRT76 PE=1 SV=2	5	4	4	2	638	65.8	8.12	4.61
P37802	TAGLN2	Transgelin-2 OS=Homo sapiens OX=9606 GN=TAGLN2 PE=1 SV=3	22	4	6	4	199	22.4	8.25	6.08	130.1	106.6	121	93.3	88.8	85.5	82	92.7
P98160	HSPG2	Basement membrane-specific heparan sulfate proteoglycan core protein OS=Homo sapiens OX=9606 GN=HSPG2 PE=1 SV=4	2	6	6	6	4391	468.5	6.51	0	121.9	86.9	98.9	102	107.8	93.7	88.9	100
P49908	SELENOP	Selenoprotein P OS=Homo sapiens OX=9606 GN=SELENOP PE=1 SV=3	8	3	8	3	381	43.2	7.87	2.42	119.8	96.8	110.8	104.7	99.9	90	93.2	84.8
P02746	C1QB	Complement C1q subcomponent subunit B OS=Homo sapiens OX=9606 GN=C1QB PE=1 SV=3	9	2	4	2	253	26.7	8.63	8.4	145.6	129.2	140.6	131.7	68.5	62.6	61.9	59.9
P08514	ITGA2B	Integrin alpha-IIb OS=Homo sapiens OX=9606 GN=ITGA2B PE=1 SV=3	4	4	4	4	1039	113.3	5.38	4.06	121.2	122	147.1	112.4	65.2	73.9	81	77.1
P04180	LCAT	Phosphatidylcholine-sterol acyltransferase OS=Homo sapiens OX=9606 GN=LCAT PE=1 SV=1	8	3	5	3	440	49.5	6.11	1.67	114.1	92.7	124.1	89.4	102.6	90.4	116.1	70.7
P32119	PRDX2	Peroxiredoxin-2 OS=Homo sapiens OX=9606 GN=PRDX2 PE=1 SV=5	18	3	4	3	198	21.9	5.97	5.17	119.8	87	111.8	83.3	113	103.6	95.5	86.1
Q16853	AOC3	Membrane primary amine oxidase OS=Homo sapiens OX=9606 GN=AOC3 PE=1 SV=3	6	4	4	4	763	84.6	6.52	6.87	119.8	105.7	114.2	100	95.5	86.3	90.9	87.7
P04406	GAPDH	Glyceraldehyde-3-phosphate dehydrogenase OS=Homo sapiens OX=9606 GN=GAPDH PE=1 SV=3	21	4	4	4	335	36	8.46	0	93.2	106.2	120.1	82.6	105.2	105.7	92.1	94.9
O14786	NRP1	Neuropilin-1 OS=Homo sapiens OX=9606 GN=NRP1 PE=1 SV=3	6	4	4	4	923	103.1	5.88	2.19	118.6	106.2	108	104.2	91	88.4	82.8	100.8
Q12860	CNTN1	Contactin-1 OS=Homo sapiens OX=9606 GN=CNTN1 PE=1 SV=1	6	4	4	4	1018	113.2	5.9	0
Q12884	FAP	Prolyl endopeptidase FAP OS=Homo sapiens OX=9606 GN=FAP PE=1 SV=5	4	3	9	2	760	87.7	6.65	9.36
Q9UJJ9	GNPTG	N-acetylglucosamine-1-phosphotransferase subunit gamma OS=Homo sapiens OX=9606 GN=GNPTG PE=1 SV=1	22	3	3	3	305	34	6.95	0
Q9BXR6	CFHR5	Complement factor H-related protein 5 OS=Homo sapiens OX=9606 GN=CFHR5 PE=1 SV=1	9	4	4	3	569	64.4	7.06	4.44	104.1	95.2	98.6	109.7	101.2	95.2	105.4	90.7
P20023	CR2	Complement receptor type 2 OS=Homo sapiens OX=9606 GN=CR2 PE=1 SV=2	4	4	4	4	1033	112.8	7.52	0	127.5	123.5	128.9	111.1	98	58.3	77.6	75
P05106	ITGB3	Integrin beta-3 OS=Homo sapiens OX=9606 GN=ITGB3 PE=1 SV=2	5	3	3	3	788	87	5.24	0	111.1	96.5	119.5	115.9	108.6	79	82.5	86.8
P24593	IGFBP5	Insulin-like growth factor-binding protein 5 OS=Homo sapiens OX=9606 GN=IGFBP5 PE=1 SV=1	15	3	4	3	272	30.6	8.21	0	113.4	89.3	136.5	86.6	108.7	86.6	86	93
P05556	ITGB1	Integrin beta-1 OS=Homo sapiens OX=9606 GN=ITGB1 PE=1 SV=2	6	4	5	4	798	88.4	5.39	0	126.9	107.1	106	116.2	86.2	91.2	81.6	84.6
Q92859	NEO1	Neogenin OS=Homo sapiens OX=9606 GN=NEO1 PE=1 SV=2	3	3	3	3	1461	159.9	6.54	4.19	125.7	94.4	99.8	99	101.2	87.4	90.8	101.7
P13598	ICAM2	Intercellular adhesion molecule 2 OS=Homo sapiens OX=9606 GN=ICAM2 PE=1 SV=2	9	2	5	2	275	30.6	7.43	2.02	95.5	76.8	94.3	99.4	115.8	97.8	108.6	111.8
P07359	GP1BA	Platelet glycoprotein Ib alpha chain OS=Homo sapiens OX=9606 GN=GP1BA PE=1 SV=2	5	4	6	4	652	71.5	6.29	3.92	101.7	102.8	107.5	94.5	106.2	100.7	97.1	89.6
P01880	IGHD	Immunoglobulin heavy constant delta OS=Homo sapiens OX=9606 GN=IGHD PE=1 SV=3	11	4	4	4	384	42.3	8.12	2.23	85.6	71.8	90.9	95.8	106	99.9	128.8	121.2
O00533	CHL1	Neural cell adhesion molecule L1-like protein OS=Homo sapiens OX=9606 GN=CHL1 PE=1 SV=4	4	3	4	3	1208	135	5.76	2.3	111.8	99.6	85.8	100.6	105	94.1	109.8	93.2
P61769	B2M	Beta-2-microglobulin OS=Homo sapiens OX=9606 GN=B2M PE=1 SV=1	27	2	4	2	119	13.7	6.52	0	98.1	92.7	100.5	95.4	106.6	104.8	103.5	98.4
P20930	FLG	Filaggrin OS=Homo sapiens OX=9606 GN=FLG PE=1 SV=3	1	2	2	2	4061	434.9	9.25	2.66
P06733	ENO1	Alpha-enolase OS=Homo sapiens OX=9606 GN=ENO1 PE=1 SV=2	7	4	5	4	434	47.1	7.39	1.68	124.9	112.5	105.3	100.8	89.7	92.9	85.2	88.6
Q86UD1	OAF	Out at first protein homolog OS=Homo sapiens OX=9606 GN=OAF PE=2 SV=1	14	3	3	3	273	30.7	6.84	0	86.8	105.1	103.7	96.5	110.8	85.7	95.9	115.5
Q9ULI3	HEG1	Protein HEG homolog 1 OS=Homo sapiens OX=9606 GN=HEG1 PE=1 SV=3	2	2	3	2	1381	147.4	6.18	2.04	108.6	109.5	107.5	99.5	86.5	101.2	92.5	94.6
P08195	SLC3A2	4F2 cell-surface antigen heavy chain OS=Homo sapiens OX=9606 GN=SLC3A2 PE=1 SV=3	10	4	4	4	630	68	5.01	0	101.5	95.6	108.6	93.1	113	88.1	96.2	104
Q14126	DSG2	Desmoglein-2 OS=Homo sapiens OX=9606 GN=DSG2 PE=1 SV=2	4	3	3	3	1118	122.2	5.24	0	129.8	100.8	107.9	82	107.5	91.4	90.7	89.8
Q10588	BST1	ADP-ribosyl cyclase/cyclic ADP-ribose hydrolase 2 OS=Homo sapiens OX=9606 GN=BST1 PE=1 SV=2	9	2	2	2	318	35.7	7.8	4.54	112.2	93.8	115	96.1	91.7	98.9	87	105.2
P08253	MMP2	72 kDa type IV collagenase OS=Homo sapiens OX=9606 GN=MMP2 PE=1 SV=2	5	2	3	2	660	73.8	5.47	2.28	126.9	99	121.1	88.5	99.4	76.2	91.1	97.8
Q9UEW3	MARCO	Macrophage receptor MARCO OS=Homo sapiens OX=9606 GN=MARCO PE=1 SV=1	8	4	4	4	520	52.6	8.78	0	122.9	133.5	115.6	84.8	73.6	85.9	93.2	90.6
Q02985	CFHR3	Complement factor H-related protein 3 OS=Homo sapiens OX=9606 GN=CFHR3 PE=1 SV=2	9	3	4	3	330	37.3	7.55	4.75	119.9	100.3	111	99.2	91	83.9	98.3	96.3
Q13822	ENPP2	Ectonucleotide pyrophosphatase/phosphodiesterase family member 2 OS=Homo sapiens OX=9606 GN=ENPP2 PE=1 SV=3	6	3	3	3	863	98.9	7.37	0
P05062	ALDOB	Fructose-bisphosphate aldolase B OS=Homo sapiens OX=9606 GN=ALDOB PE=1 SV=2	8	2	2	2	364	39.4	7.87	0
Q6UWP8	SBSN	Suprabasin OS=Homo sapiens OX=9606 GN=SBSN PE=1 SV=2	12	2	2	2	590	60.5	7.01	0	87.8	82	80.1	98.7	90.1	116.7	110.7	133.7
P00918	CA2	Carbonic anhydrase 2 OS=Homo sapiens OX=9606 GN=CA2 PE=1 SV=2	10	2	3	2	260	29.2	7.4	2.66	101.3	83.1	204.3	63.7	103.7	84.2	88.9	70.9
P06732	CKM	Creatine kinase M-type OS=Homo sapiens OX=9606 GN=CKM PE=1 SV=2	7	2	2	2	381	43.1	7.25	2.3	124.4	94	113.1	111.7	87.4	93.4	93.8	82.4
Q9NPH3	IL1RAP	Interleukin-1 receptor accessory protein OS=Homo sapiens OX=9606 GN=IL1RAP PE=1 SV=2	4	2	3	2	570	65.4	8.12	2.32	88.8	94.2	89.7	92.8	105.9	104.4	119.1	105.1
Q13740	ALCAM	CD166 antigen OS=Homo sapiens OX=9606 GN=ALCAM PE=1 SV=2	4	2	2	2	583	65.1	6.25	2.1
P15151	PVR	Poliovirus receptor OS=Homo sapiens OX=9606 GN=PVR PE=1 SV=2	5	2	2	2	417	45.3	6.52	5.16	92.9	91.1	120.4	84.7	103.6	86.4	117.8	103
Q8IUL8	CILP2	Cartilage intermediate layer protein 2 OS=Homo sapiens OX=9606 GN=CILP2 PE=2 SV=2	2	2	3	2	1156	126.2	8.22	4.53	120.2	116.8	122.1	103.4	87.6	80.7	80.2	89
P07911	UMOD	Uromodulin OS=Homo sapiens OX=9606 GN=UMOD PE=1 SV=1	3	2	3	2	640	69.7	5.24	1.94	94.4	106.1	123.4	102.7	103.4	89.6	103.2	77.2
P17813	ENG	Endoglin OS=Homo sapiens OX=9606 GN=ENG PE=1 SV=2	3	2	2	2	658	70.5	6.61	2.12	100.6	76.1	103.9	124.9	118.8	98	86.1	91.6
P54289	CACNA2D1	Voltage-dependent calcium channel subunit alpha-2/delta-1 OS=Homo sapiens OX=9606 GN=CACNA2D1 PE=1 SV=3	3	2	2	2	1103	124.5	5.27	2.45	113.4	111.4	100	79.4	98.7	99	101.8	96.3
P07942	LAMB1	Laminin subunit beta-1 OS=Homo sapiens OX=9606 GN=LAMB1 PE=1 SV=2	2	2	2	2	1786	197.9	4.94	4.55	121.6	89.2	124.7	104.1	90.4	87	91.6	91.3
P01619	IGKV3-20	Immunoglobulin kappa variable 3-20 OS=Homo sapiens OX=9606 GN=IGKV3-20 PE=1 SV=2	14	1	2	1	116	12.5	4.96	2.89	107	108.1	113.7	113.8	105.4	94.6	74.7	82.7
P63104	YWHAZ	14-3-3 protein zeta/delta OS=Homo sapiens OX=9606 GN=YWHAZ PE=1 SV=1	7	2	2	2	245	27.7	4.79	4.21	120.8	90.4	118.1	120.2	94.4	80.9	97.1	78.2
A0M8Q6	IGLC7	Immunoglobulin lambda constant 7 OS=Homo sapiens OX=9606 GN=IGLC7 PE=1 SV=3	27	2	2	1	106	11.2	8.29	2.21	76.7	83.3	89.6	95.8	197.1	84.7	81.8	91.1
Q6UY14	ADAMTSL4	ADAMTS-like protein 4 OS=Homo sapiens OX=9606 GN=ADAMTSL4 PE=1 SV=2	2	2	3	2	1074	116.5	8.34	0	112.7	124	102.5	92.2	106	74	81.3	107.4
P39060	COL18A1	Collagen alpha-1(XVIII) chain OS=Homo sapiens OX=9606 GN=COL18A1 PE=1 SV=5	1	1	1	1	1754	178.1	6.01	2.71
P12830	CDH1	Cadherin-1 OS=Homo sapiens OX=9606 GN=CDH1 PE=1 SV=3	3	2	2	2	882	97.4	4.73	2.02	110	119.1	84.2	104	99.9	107.2	99.6	76
Q86YW5	TREML1	Trem-like transcript 1 protein OS=Homo sapiens OX=9606 GN=TREML1 PE=1 SV=2	5	1	3	1	311	32.7	6.05	0	101.9	103.6	78.6	116.7	135.9	86.3	98.4	78.6
P02671	FGA	Fibrinogen alpha chain OS=Homo sapiens OX=9606 GN=FGA PE=1 SV=2	2	2	2	2	866	94.9	6.01	2.36	91.9	108.9	126.2	85.4	103.8	96.7	95.6	91.5
P04040	CAT	Catalase OS=Homo sapiens OX=9606 GN=CAT PE=1 SV=3	3	2	3	2	527	59.7	7.39	2.09	135.8	77	103.6	94	104.1	97.6	106.2	81.8
Q8IZF2	ADGRF5	Adhesion G protein-coupled receptor F5 OS=Homo sapiens OX=9606 GN=ADGRF5 PE=1 SV=3	2	2	3	2	1346	149.4	6.65	0
P01700	IGLV1-47	Immunoglobulin lambda variable 1-47 OS=Homo sapiens OX=9606 GN=IGLV1-47 PE=1 SV=2	11	1	1	1	117	12.3	5.91	2.79	108	97.3	118.9	102.8	90.5	96.9	90.4	95.3
Q6UX71	PLXDC2	Plexin domain-containing protein 2 OS=Homo sapiens OX=9606 GN=PLXDC2 PE=1 SV=1	4	2	2	2	529	59.5	6.46	4.03
Q9HBB8	CDHR5	Cadherin-related family member 5 OS=Homo sapiens OX=9606 GN=CDHR5 PE=1 SV=3	3	2	3	2	845	88.2	4.93	0	115.4	91.8	98.2	79.4	108	93.5	115.7	98.1
Q9H8L6	MMRN2	Multimerin-2 OS=Homo sapiens OX=9606 GN=MMRN2 PE=1 SV=2	3	2	2	2	949	104.3	5.86	0
Q9H4A9	DPEP2	Dipeptidase 2 OS=Homo sapiens OX=9606 GN=DPEP2 PE=1 SV=3	6	2	2	2	486	53.3	6.54	0
P08729	KRT7	Keratin, type II cytoskeletal 7 OS=Homo sapiens OX=9606 GN=KRT7 PE=1 SV=5	4	2	2	1	469	51.4	5.48	2.43	70.3	135.2	78.7	98.8	106.2	107.9	102.7	100
P12955	PEPD	Xaa-Pro dipeptidase OS=Homo sapiens OX=9606 GN=PEPD PE=1 SV=3	5	2	2	2	493	54.5	6	0
Q92820	GGH	Gamma-glutamyl hydrolase OS=Homo sapiens OX=9606 GN=GGH PE=1 SV=2	7	2	4	2	318	35.9	7.11	0	97.6	102.6	105.2	105.6	75.4	83	138.8	91.8
P18065	IGFBP2	Insulin-like growth factor-binding protein 2 OS=Homo sapiens OX=9606 GN=IGFBP2 PE=1 SV=2	11	2	2	2	325	34.8	7.5	2.28	64.5	48.3	56.2	72.1	113.5	117.7	96.3	231.5
P07333	CSF1R	Macrophage colony-stimulating factor 1 receptor OS=Homo sapiens OX=9606 GN=CSF1R PE=1 SV=2	3	2	2	2	972	107.9	6.37	2.23
P54108	CRISP3	Cysteine-rich secretory protein 3 OS=Homo sapiens OX=9606 GN=CRISP3 PE=1 SV=1	3	1	3	1	245	27.6	7.8	1.77	82.9	78.5	73.7	80	120.6	119.5	121.1	123.7
P35241	RDX	Radixin OS=Homo sapiens OX=9606 GN=RDX PE=1 SV=1	5	3	3	3	583	68.5	6.37	0	113	107.7	111.2	122.5	96.3	86.2	81	82
P14618	PKM	Pyruvate kinase PKM OS=Homo sapiens OX=9606 GN=PKM PE=1 SV=4	8	3	3	3	531	57.9	7.84	2.03	100.4	83.9	100.5	136.3	151	67.8	84.1	76.1
P62937	PPIA	Peptidyl-prolyl cis-trans isomerase A OS=Homo sapiens OX=9606 GN=PPIA PE=1 SV=2	19	3	3	3	165	18	7.81	1.84	96.8	91.4	118.1	105.2	103.1	94.3	94.1	97
P52566	ARHGDIB	Rho GDP-dissociation inhibitor 2 OS=Homo sapiens OX=9606 GN=ARHGDIB PE=1 SV=3	10	2	3	2	201	23	5.21	0	136	125	111.2	93.9	90.3	79.8	91.1	72.6
Q13867	BLMH	Bleomycin hydrolase OS=Homo sapiens OX=9606 GN=BLMH PE=1 SV=1	4	1	2	1	455	52.5	6.27	0
Q13103	SPP2	Secreted phosphoprotein 24 OS=Homo sapiens OX=9606 GN=SPP2 PE=1 SV=1	10	2	2	2	211	24.3	8.32	2.87	112.7	97.4	99.3	106.9	100.7	93.6	96.3	93.2
Q14766	LTBP1	Latent-transforming growth factor beta-binding protein 1 OS=Homo sapiens OX=9606 GN=LTBP1 PE=1 SV=4	2	2	2	2	1721	186.7	5.96	0
P05067	APP	Amyloid-beta precursor protein OS=Homo sapiens OX=9606 GN=APP PE=1 SV=3	2	2	3	2	770	86.9	4.82	0
P31944	CASP14	Caspase-14 OS=Homo sapiens OX=9606 GN=CASP14 PE=1 SV=2	10	2	2	2	242	27.7	5.58	0
P12821	ACE	Angiotensin-converting enzyme OS=Homo sapiens OX=9606 GN=ACE PE=1 SV=1	1	1	2	1	1306	149.6	6.39	0
Q99784	OLFM1	Noelin OS=Homo sapiens OX=9606 GN=OLFM1 PE=1 SV=4	6	3	3	3	485	55.3	6.95	0	103.8	116.2	136.4	91	85.5	102.7	95.7	68.6
Q7RTS7	KRT74	Keratin, type II cytoskeletal 74 OS=Homo sapiens OX=9606 GN=KRT74 PE=1 SV=2	4	2	2	1	529	57.8	7.71	4.45	88.3	99.8	93	93.6	104.4	98	132.2	90.7
P24821	TNC	Tenascin OS=Homo sapiens OX=9606 GN=TNC PE=1 SV=3	2	3	3	3	2201	240.7	4.89	0	104	93.3	93.8	99.6	108	107.1	98.9	95.4
Q9P1F3	ABRACL	Costars family protein ABRACL OS=Homo sapiens OX=9606 GN=ABRACL PE=1 SV=1	16	1	1	1	81	9.1	6.29	0
Q9Y4L1	HYOU1	Hypoxia up-regulated protein 1 OS=Homo sapiens OX=9606 GN=HYOU1 PE=1 SV=1	2	1	1	1	999	111.3	5.22	2.7
Q04721	NOTCH2	Neurogenic locus notch homolog protein 2 OS=Homo sapiens OX=9606 GN=NOTCH2 PE=1 SV=3	1	2	2	2	2471	265.2	5.14	0	122.2	114.1	120.6	94.4	90.2	91.1	91.6	75.9
P00338	LDHA	L-lactate dehydrogenase A chain OS=Homo sapiens OX=9606 GN=LDHA PE=1 SV=2	5	2	3	2	332	36.7	8.27	0	112.5	87.9	96	99.8	93.4	110.5	101.5	98.5
P35916	FLT4	Vascular endothelial growth factor receptor 3 OS=Homo sapiens OX=9606 GN=FLT4 PE=1 SV=3	2	1	1	1	1363	152.7	6.3	2.23
P05019	IGF1	Insulin-like growth factor I OS=Homo sapiens OX=9606 GN=IGF1 PE=1 SV=1	7	2	2	2	195	21.8	9.72	0
P41222	PTGDS	Prostaglandin-H2 D-isomerase OS=Homo sapiens OX=9606 GN=PTGDS PE=1 SV=1	9	1	2	1	190	21	7.8	2.03
Q9NY97	B3GNT2	N-acetyllactosaminide beta-1,3-N-acetylglucosaminyltransferase 2 OS=Homo sapiens OX=9606 GN=B3GNT2 PE=1 SV=2	2	1	2	1	397	46	8.54	0	115.5	113.2	107.8	86.2	102.8	98.6	87.1	88.8
P34096	RNASE4	Ribonuclease 4 OS=Homo sapiens OX=9606 GN=RNASE4 PE=1 SV=3	20	2	3	2	147	16.8	9.03	0
Q96S96	PEBP4	Phosphatidylethanolamine-binding protein 4 OS=Homo sapiens OX=9606 GN=PEBP4 PE=1 SV=3	9	2	2	2	227	25.7	6.54	0
P21333	FLNA	Filamin-A OS=Homo sapiens OX=9606 GN=FLNA PE=1 SV=4	2	2	2	2	2647	280.6	6.06	0
P20618	PSMB1	Proteasome subunit beta type-1 OS=Homo sapiens OX=9606 GN=PSMB1 PE=1 SV=2	6	1	1	1	241	26.5	8.13	2.32
P07951	TPM2	Tropomyosin beta chain OS=Homo sapiens OX=9606 GN=TPM2 PE=1 SV=1	7	2	2	2	284	32.8	4.7	0
Q8NBP7	PCSK9	Proprotein convertase subtilisin/kexin type 9 OS=Homo sapiens OX=9606 GN=PCSK9 PE=1 SV=3	4	2	2	2	692	74.2	6.61	0
P21810	BGN	Biglycan OS=Homo sapiens OX=9606 GN=BGN PE=1 SV=2	2	1	2	1	368	41.6	7.52	4.95	130.6	160.3	161.6	94.7	107.3	42.3	46.7	56.4
Q06828	FMOD	Fibromodulin OS=Homo sapiens OX=9606 GN=FMOD PE=1 SV=2	5	1	1	1	376	43.2	6.04	2.19
P62805	HIST1H4A	Histone H4 OS=Homo sapiens OX=9606 GN=HIST1H4A PE=1 SV=2	19	2	2	2	103	11.4	11.36	0	92.2	90.9	88.4	103.3	100.5	96.1	105.5	123.2
Q6ZN30	BNC2	Zinc finger protein basonuclin-2 OS=Homo sapiens OX=9606 GN=BNC2 PE=1 SV=1	1	1	11	1	1099	122.3	6.52	1.62	100.1	99.6	94.8	96.2	96.3	97.8	103.7	111.5
A1L4H1	SSC5D	Soluble scavenger receptor cysteine-rich domain-containing protein SSC5D OS=Homo sapiens OX=9606 GN=SSC5D PE=1 SV=3	3	2	2	2	1573	165.6	6.13	1.72	110.4	100	107.1	94.4	99.6	100	90.2	98.4
Q9Y490	TLN1	Talin-1 OS=Homo sapiens OX=9606 GN=TLN1 PE=1 SV=3	1	1	1	1	2541	269.6	6.07	0
Q01518	CAP1	Adenylyl cyclase-associated protein 1 OS=Homo sapiens OX=9606 GN=CAP1 PE=1 SV=5	5	2	2	2	475	51.9	8.06	0
P16930	FAH	Fumarylacetoacetase OS=Homo sapiens OX=9606 GN=FAH PE=1 SV=2	4	2	2	2	419	46.3	6.95	0
P00441	SOD1	Superoxide dismutase [Cu-Zn] OS=Homo sapiens OX=9606 GN=SOD1 PE=1 SV=2	9	1	1	1	154	15.9	6.13	2.42
Q14314	FGL2	Fibroleukin OS=Homo sapiens OX=9606 GN=FGL2 PE=1 SV=1	3	1	1	1	439	50.2	7.39	2.59
P31151	S100A7	Protein S100-A7 OS=Homo sapiens OX=9606 GN=S100A7 PE=1 SV=4	11	1	1	1	101	11.5	6.77	0
Q8WXW3	PIBF1	Progesterone-induced-blocking factor 1 OS=Homo sapiens OX=9606 GN=PIBF1 PE=1 SV=2	2	2	3	1	757	89.8	6.02	2.03
P14625	HSP90B1	Endoplasmin OS=Homo sapiens OX=9606 GN=HSP90B1 PE=1 SV=1	3	2	2	2	803	92.4	4.84	0	91.7	92.4	100.7	82.1	123	94.4	104	111.9
P12814	ACTN1	Alpha-actinin-1 OS=Homo sapiens OX=9606 GN=ACTN1 PE=1 SV=2	2	2	2	2	892	103	5.41	1.9	132.9	124.1	127.4	110.6	83.1	72.2	74.8	74.9
P11717	IGF2R	Cation-independent mannose-6-phosphate receptor OS=Homo sapiens OX=9606 GN=IGF2R PE=1 SV=3	0	1	1	1	2491	274.2	5.94	0	105.4	170.5	200.4	70.6	84.3	55.9	62.5	50.4
P55056	APOC4	Apolipoprotein C-IV OS=Homo sapiens OX=9606 GN=APOC4 PE=1 SV=1	6	1	2	1	127	14.5	8.92	2.08	101	93.1	90.2	99.7	106.2	100.1	109.7	100
O76013	KRT36	Keratin, type I cuticular Ha6 OS=Homo sapiens OX=9606 GN=KRT36 PE=2 SV=1	3	2	4	1	467	52.2	4.94	5.76
Q86U17	SERPINA11	Serpin A11 OS=Homo sapiens OX=9606 GN=SERPINA11 PE=2 SV=2	2	1	1	1	422	47	7.68	0	120.6	84.5	113.9	94.9	105.9	76.7	98.4	105.1
P10721	KIT	Mast/stem cell growth factor receptor Kit OS=Homo sapiens OX=9606 GN=KIT PE=1 SV=1	1	1	1	1	976	109.8	6.98	0
Q86UK5	EVC2	Limbin OS=Homo sapiens OX=9606 GN=EVC2 PE=1 SV=1	1	1	7	1	1308	147.9	6.96	0	104.1	100.7	109.8	87.7	106.2	94.4	99.7	97.4
Q8NB25	FAM184A	Protein FAM184A OS=Homo sapiens OX=9606 GN=FAM184A PE=2 SV=3	1	1	1	1	1140	132.9	5.83	2.6	103.9	112.9	98.6	106.5	108	85.6	96.4	88.2
P13987	CD59	CD59 glycoprotein OS=Homo sapiens OX=9606 GN=CD59 PE=1 SV=1	9	1	1	1	128	14.2	6.48	2.37
P00488	F13A1	Coagulation factor XIII A chain OS=Homo sapiens OX=9606 GN=F13A1 PE=1 SV=4	4	2	2	2	732	83.2	6.09	0
Q01459	CTBS	Di-N-acetylchitobiase OS=Homo sapiens OX=9606 GN=CTBS PE=1 SV=1	3	1	1	1	385	43.7	6.64	0	114.4	101	91.6	106.2	89.1	99	90.3	108.3
Q15828	CST6	Cystatin-M OS=Homo sapiens OX=9606 GN=CST6 PE=1 SV=1	7	1	1	1	149	16.5	8.09	2.09	106.7	127.5	167.6	82.3	102.7	62.4	75.4	75.5
P61916	NPC2	NPC intracellular cholesterol transporter 2 OS=Homo sapiens OX=9606 GN=NPC2 PE=1 SV=1	11	1	1	1	151	16.6	7.65	0
Q9NTJ5	SACM1L	Phosphatidylinositide phosphatase SAC1 OS=Homo sapiens OX=9606 GN=SACM1L PE=1 SV=2	3	1	2	1	587	66.9	7.12	0	126.8	111.1	127.3	102.4	90.5	80.5	84.4	76.9
P61224	RAP1B	Ras-related protein Rap-1b OS=Homo sapiens OX=9606 GN=RAP1B PE=1 SV=1	8	1	1	1	184	20.8	5.78	0
P55103	INHBC	Inhibin beta C chain OS=Homo sapiens OX=9606 GN=INHBC PE=2 SV=1	2	1	2	1	352	38.2	7.11	0	97.3	100.3	97.9	92.9	107.1	107.5	103.5	93.4
P27797	CALR	Calreticulin OS=Homo sapiens OX=9606 GN=CALR PE=1 SV=1	9	2	2	2	417	48.1	4.44	0	108.7	106	91.5	98.4	83.2	94.5	101.1	116.5
P80188	LCN2	Neutrophil gelatinase-associated lipocalin OS=Homo sapiens OX=9606 GN=LCN2 PE=1 SV=2	9	1	1	1	198	22.6	8.91	2.51	120.5	114.2	113.1	96.5	102.8	72.1	93	87.7
P08833	IGFBP1	Insulin-like growth factor-binding protein 1 OS=Homo sapiens OX=9606 GN=IGFBP1 PE=1 SV=1	5	1	1	1	259	27.9	5.19	0
P13727	PRG2	Bone marrow proteoglycan OS=Homo sapiens OX=9606 GN=PRG2 PE=1 SV=2	5	1	1	1	222	25.2	6.76	2.54	99	96.2	104.8	98.4	98.7	93.2	112.2	97.5
Q9Y646	CPQ	Carboxypeptidase Q OS=Homo sapiens OX=9606 GN=CPQ PE=1 SV=1	2	1	1	1	472	51.9	6.18	1.8
Q9NPY3	CD93	Complement component C1q receptor OS=Homo sapiens OX=9606 GN=CD93 PE=1 SV=3	2	1	1	1	652	68.5	5.44	2.71	139.2	114	111.1	105.3	85.9	72.7	89.2	82.6
P22692	IGFBP4	Insulin-like growth factor-binding protein 4 OS=Homo sapiens OX=9606 GN=IGFBP4 PE=1 SV=2	9	2	2	2	258	27.9	7.15	0	32.7	271.5	262.6	54.2	55.4	52.6	54.2	16.8
O95479	H6PD	GDH/6PGL endoplasmic bifunctional protein OS=Homo sapiens OX=9606 GN=H6PD PE=1 SV=2	2	1	1	1	791	88.8	7.3	0
Q9UNN8	PROCR	Endothelial protein C receptor OS=Homo sapiens OX=9606 GN=PROCR PE=1 SV=1	4	1	1	1	238	26.7	7.18	2.5	117.9	95.4	115.5	110.7	91	91.3	82.3	95.8
P16112	ACAN	Aggrecan core protein OS=Homo sapiens OX=9606 GN=ACAN PE=1 SV=3	1	1	1	1	2530	261.2	4.13	0	98.2	138.5	156.2	95.3	83.7	94.4	84.7	49.1
P05186	ALPL	Alkaline phosphatase, tissue-nonspecific isozyme OS=Homo sapiens OX=9606 GN=ALPL PE=1 SV=4	2	1	1	1	524	57.3	6.67	0
P02452	COL1A1	Collagen alpha-1(I) chain OS=Homo sapiens OX=9606 GN=COL1A1 PE=1 SV=5	1	1	2	1	1464	138.9	5.8	0
Q7Z7M0	MEGF8	Multiple epidermal growth factor-like domains protein 8 OS=Homo sapiens OX=9606 GN=MEGF8 PE=1 SV=2	0	1	1	1	2845	302.9	6.87	2.58	123	104.7	133	90.2	93.3	90.4	76.6	88.7
P01591	JCHAIN	Immunoglobulin J chain OS=Homo sapiens OX=9606 GN=JCHAIN PE=1 SV=4	4	1	1	1	159	18.1	5.24	2.08	136.9	130.5	122.9	133.6	63.9	71.4	75.1	65.7
P10599	TXN	Thioredoxin OS=Homo sapiens OX=9606 GN=TXN PE=1 SV=3	9	1	1	1	105	11.7	4.92	0
P01701	IGLV1-51	Immunoglobulin lambda variable 1-51 OS=Homo sapiens OX=9606 GN=IGLV1-51 PE=1 SV=2	7	1	2	1	117	12.2	7.03	3.01	109.6	97.5	107.8	94.9	94.3	94.8	108.5	92.7
P13473	LAMP2	Lysosome-associated membrane glycoprotein 2 OS=Homo sapiens OX=9606 GN=LAMP2 PE=1 SV=2	3	1	1	1	410	44.9	5.63	0
P01706	IGLV2-11	Immunoglobulin lambda variable 2-11 OS=Homo sapiens OX=9606 GN=IGLV2-11 PE=1 SV=2	7	1	2	1	119	12.6	7.24	5.39	98.3	110.4	125.7	84.5	102.5	74.4	116.5	87.6
O15335	CHAD	Chondroadherin OS=Homo sapiens OX=9606 GN=CHAD PE=1 SV=2	4	1	1	1	359	40.5	9.39	0
P29401	TKT	Transketolase OS=Homo sapiens OX=9606 GN=TKT PE=1 SV=3	2	1	1	1	623	67.8	7.66	0	98	92.6	103.5	105.8	80.1	107.4	100.9	111.8
Q08554	DSC1	Desmocollin-1 OS=Homo sapiens OX=9606 GN=DSC1 PE=1 SV=2	2	1	1	1	894	99.9	5.43	0
Q16627	CCL14	C-C motif chemokine 14 OS=Homo sapiens OX=9606 GN=CCL14 PE=1 SV=1	12	1	1	1	93	10.7	8.72	0
P28799	GRN	Progranulin OS=Homo sapiens OX=9606 GN=GRN PE=1 SV=2	3	1	1	1	593	63.5	6.83	0
P01780	IGHV3-7	Immunoglobulin heavy variable 3-7 OS=Homo sapiens OX=9606 GN=IGHV3-7 PE=1 SV=2	8	1	1	1	117	12.9	6.57	0	127.8	116.8	117.5	149.4	84.6	61.7	78.2	64
Q9UNN5	FAF1	FAS-associated factor 1 OS=Homo sapiens OX=9606 GN=FAF1 PE=1 SV=2	2	1	1	1	650	73.9	4.88	0	101	91.5	86.5	125.4	114.8	110.7	93.5	76.5
P61160	ACTR2	Actin-related protein 2 OS=Homo sapiens OX=9606 GN=ACTR2 PE=1 SV=1	3	1	1	1	394	44.7	6.74	1.82
P01715	IGLV3-1	Immunoglobulin lambda variable 3-1 OS=Homo sapiens OX=9606 GN=IGLV3-1 PE=1 SV=2	7	1	2	1	115	12.3	4.94	4.79	83.7	118.8	186.3	86.2	118.2	56.8	87.2	62.9
Q92520	FAM3C	Protein FAM3C OS=Homo sapiens OX=9606 GN=FAM3C PE=1 SV=1	4	1	1	1	227	24.7	8.29	0	97.1	80.4	157.2	83.1	86.5	96.1	90.3	109.2
Q86TY3	ARMH4	Armadillo-like helical domain-containing protein 4 OS=Homo sapiens OX=9606 GN=ARMH4 PE=1 SV=1	1	1	1	1	774	84.1	4.34	0
Q9H6X2	ANTXR1	Anthrax toxin receptor 1 OS=Homo sapiens OX=9606 GN=ANTXR1 PE=1 SV=2	3	1	1	1	564	62.7	7.61	0
Q15113	PCOLCE	Procollagen C-endopeptidase enhancer 1 OS=Homo sapiens OX=9606 GN=PCOLCE PE=1 SV=2	2	1	1	1	449	47.9	7.43	0
Q16778	HIST2H2BE	Histone H2B type 2-E OS=Homo sapiens OX=9606 GN=HIST2H2BE PE=1 SV=3	7	1	1	1	126	13.9	10.32	2.02	110.7	84.2	95.3	103.3	93.1	103.7	116.7	93
P08637	FCGR3A	Low affinity immunoglobulin gamma Fc region receptor III-A OS=Homo sapiens OX=9606 GN=FCGR3A PE=1 SV=2	4	1	1	1	254	29.1	8.07	0
Q9NPR2	SEMA4B	Semaphorin-4B OS=Homo sapiens OX=9606 GN=SEMA4B PE=1 SV=3	2	1	1	1	832	92.1	6.95	0
Q8IWV2	CNTN4	Contactin-4 OS=Homo sapiens OX=9606 GN=CNTN4 PE=1 SV=1	1	1	1	1	1026	113.4	7.47	1.99
O95497	VNN1	Pantetheinase OS=Homo sapiens OX=9606 GN=VNN1 PE=1 SV=2	2	1	1	1	513	57	5.55	0
Q8WWZ8	OIT3	Oncoprotein-induced transcript 3 protein OS=Homo sapiens OX=9606 GN=OIT3 PE=1 SV=2	2	1	1	1	545	60	5.58	0
P31146	CORO1A	Coronin-1A OS=Homo sapiens OX=9606 GN=CORO1A PE=1 SV=4	2	1	1	1	461	51	6.68	0
Q12841	FSTL1	Follistatin-related protein 1 OS=Homo sapiens OX=9606 GN=FSTL1 PE=1 SV=1	3	1	1	1	308	35	5.52	0	110.6	125.4	83	110.6	79.9	102.9	104.7	82.9
Q9BUN1	MENT	Protein MENT OS=Homo sapiens OX=9606 GN=MENT PE=2 SV=1	2	1	1	1	341	36.7	8.59	2.21	114.5	102.1	120.1	85.2	86.6	101.2	94.7	95.6
P49913	CAMP	Cathelicidin antimicrobial peptide OS=Homo sapiens OX=9606 GN=CAMP PE=1 SV=1	5	1	1	1	170	19.3	9.41	0	133	93.8	126.1	104.5	81.6	86.4	91.7	82.9
Q9UJW2	TINAG	Tubulointerstitial nephritis antigen OS=Homo sapiens OX=9606 GN=TINAG PE=2 SV=3	3	1	1	1	476	54.6	7.97	0
P22897	MRC1	Macrophage mannose receptor 1 OS=Homo sapiens OX=9606 GN=MRC1 PE=1 SV=1	1	1	1	1	1456	165.9	6.54	0
P52209	PGD	6-phosphogluconate dehydrogenase, decarboxylating OS=Homo sapiens OX=9606 GN=PGD PE=1 SV=3	2	1	1	1	483	53.1	7.23	0
P17301	ITGA2	Integrin alpha-2 OS=Homo sapiens OX=9606 GN=ITGA2 PE=1 SV=1	1	1	1	1	1181	129.2	5.31	0
Q9UM47	NOTCH3	Neurogenic locus notch homolog protein 3 OS=Homo sapiens OX=9606 GN=NOTCH3 PE=1 SV=2	0	1	1	1	2321	243.5	5.39	0	136.8	113.1	122.4	113.8	90.5	81	73.7	68.6
Q9BTY2	FUCA2	Plasma alpha-L-fucosidase OS=Homo sapiens OX=9606 GN=FUCA2 PE=1 SV=2	2	1	1	1	467	54	6.25	0	118.7	107.3	102.2	114	112.5	84.6	80.3	80.5
P00558	PGK1	Phosphoglycerate kinase 1 OS=Homo sapiens OX=9606 GN=PGK1 PE=1 SV=3	2	1	1	1	417	44.6	8.1	0	118	103.7	100.7	101.5	90	135	87.4	63.7
H7BZ55	CROCC2	Putative ciliary rootlet coiled-coil protein 2 OS=Homo sapiens OX=9606 GN=CROCC2 PE=5 SV=3	0	1	3	1	1655	185.8	5.5	0	118.2	106.3	106.3	114.5	88.9	94.8	88.8	82.3
P25786	PSMA1	Proteasome subunit alpha type-1 OS=Homo sapiens OX=9606 GN=PSMA1 PE=1 SV=1	4	1	1	1	263	29.5	6.61	0	107	124.7	101.2	69.6	97.1	94.6	109.9	95.9
O43852	CALU	Calumenin OS=Homo sapiens OX=9606 GN=CALU PE=1 SV=2	3	1	1	1	315	37.1	4.64	0
P19022	CDH2	Cadherin-2 OS=Homo sapiens OX=9606 GN=CDH2 PE=1 SV=4	2	1	1	1	906	99.7	4.81	0
Q5T619	ZNF648	Zinc finger protein 648 OS=Homo sapiens OX=9606 GN=ZNF648 PE=2 SV=1	2	1	2	1	568	62.3	8.62	0	103.5	99.6	158	88.8	86.9	88.1	110.4	64.8
P05160	F13B	Coagulation factor XIII B chain OS=Homo sapiens OX=9606 GN=F13B PE=1 SV=3	4	1	1	1	661	75.5	6.39	0
Q6NUI1	CCDC144NL	Putative coiled-coil domain-containing protein 144 N-terminal-like OS=Homo sapiens OX=9606 GN=CCDC144NL PE=5 SV=1	4	1	1	1	221	23.8	7.18	1.63	109.6	101.5	89.3	106.4	100.7	94.8	96.6	101
P02144	MB	Myoglobin OS=Homo sapiens OX=9606 GN=MB PE=1 SV=2	10	1	1	1	154	17.2	7.68	0
P05121	SERPINE1	Plasminogen activator inhibitor 1 OS=Homo sapiens OX=9606 GN=SERPINE1 PE=1 SV=1	4	1	1	1	402	45	7.2	0
P11362	FGFR1	Fibroblast growth factor receptor 1 OS=Homo sapiens OX=9606 GN=FGFR1 PE=1 SV=3	1	1	1	1	822	91.8	6.21	0	91.7	92.7	104.7	111.2	168.7	61.7	96.6	72.8
Q9HBI1	PARVB	Beta-parvin OS=Homo sapiens OX=9606 GN=PARVB PE=1 SV=1	4	1	1	1	364	41.7	6.73	0
P13942	COL11A2	Collagen alpha-2(XI) chain OS=Homo sapiens OX=9606 GN=COL11A2 PE=1 SV=5	1	1	1	1	1736	171.7	6.21	0
A0A0B4J1U7	IGHV6-1	Immunoglobulin heavy variable 6-1 OS=Homo sapiens OX=9606 GN=IGHV6-1 PE=3 SV=1	6	1	1	1	121	13.5	9.2	0	130.3	122.9	131.3	108.6	70.4	80	80.2	76.2
P11279	LAMP1	Lysosome-associated membrane glycoprotein 1 OS=Homo sapiens OX=9606 GN=LAMP1 PE=1 SV=3	2	1	1	1	417	44.9	8.75	0	88	112.8	120.6	110.6	90.1	91.2	98.8	87.8
Q8TEP8	CEP192	Centrosomal protein of 192 kDa OS=Homo sapiens OX=9606 GN=CEP192 PE=1 SV=3	1	1	1	1	2537	278.9	5.48	0
Q96S86	HAPLN3	Hyaluronan and proteoglycan link protein 3 OS=Homo sapiens OX=9606 GN=HAPLN3 PE=2 SV=1	3	1	1	1	360	40.9	6.52	0
O60907	TBL1X	F-box-like/WD repeat-containing protein TBL1X OS=Homo sapiens OX=9606 GN=TBL1X PE=1 SV=3	2	1	1	1	577	62.5	6.55	0
O14498	ISLR	Immunoglobulin superfamily containing leucine-rich repeat protein OS=Homo sapiens OX=9606 GN=ISLR PE=2 SV=1	3	1	1	1	428	46	5.15	0
Q9HCL0	PCDH18	Protocadherin-18 OS=Homo sapiens OX=9606 GN=PCDH18 PE=2 SV=3	1	1	1	1	1135	126.1	5.15	0
Q99983	OMD	Osteomodulin OS=Homo sapiens OX=9606 GN=OMD PE=1 SV=1	2	1	1	1	421	49.5	5.59	0	74.4	82.8	94.7	97.4	113.7	119.7	121.7	95.6
P46379	BAG6	Large proline-rich protein BAG6 OS=Homo sapiens OX=9606 GN=BAG6 PE=1 SV=2	2	1	2	1	1132	119.3	5.6	0	94.8	101	101.9	100.1	108	103.9	101.9	88.4
P01033	TIMP1	Metalloproteinase inhibitor 1 OS=Homo sapiens OX=9606 GN=TIMP1 PE=1 SV=1	6	1	1	1	207	23.2	8.1	0
P09493	TPM1	Tropomyosin alpha-1 chain OS=Homo sapiens OX=9606 GN=TPM1 PE=1 SV=2	3	1	1	1	284	32.7	4.74	0
P20160	AZU1	Azurocidin OS=Homo sapiens OX=9606 GN=AZU1 PE=1 SV=3	4	1	1	1	251	26.9	9.5	0	114.4	111.8	127.7	110.4	90.9	83.1	73.9	87.9
Q9H078	CLPB	Caseinolytic peptidase B protein homolog OS=Homo sapiens OX=9606 GN=CLPB PE=1 SV=1	2	1	1	1	707	78.7	9.01	0
Q00532	CDKL1	Cyclin-dependent kinase-like 1 OS=Homo sapiens OX=9606 GN=CDKL1 PE=1 SV=6	2	1	1	1	358	41.8	8.85	1.95	101.8	92.6	101.3	97.1	105	104.5	103.7	94.1
Q15700	DLG2	Disks large homolog 2 OS=Homo sapiens OX=9606 GN=DLG2 PE=1 SV=3	2	1	2	1	870	97.5	6.47	0	111.7	115.3	92.4	91.6	118.4	92.5	84.6	93.5
P09960	LTA4H	Leukotriene A-4 hydrolase OS=Homo sapiens OX=9606 GN=LTA4H PE=1 SV=2	1	1	1	1	611	69.2	6.18	0	96.5	124.9	110.3	100.9	112.1	81.5	94.9	78.9
O94985	CLSTN1	Calsyntenin-1 OS=Homo sapiens OX=9606 GN=CLSTN1 PE=1 SV=1	2	1	1	1	981	109.7	4.91	0	90.2	100.7	97.3	93.3	76.3	140	102.2	100.1
P10451	SPP1	Osteopontin OS=Homo sapiens OX=9606 GN=SPP1 PE=1 SV=1	5	1	1	1	314	35.4	4.58	0
Q5TG30	ARHGAP40	Rho GTPase-activating protein 40 OS=Homo sapiens OX=9606 GN=ARHGAP40 PE=3 SV=3	3	1	1	1	622	68.9	7.84	0	96.3	215.1	229.5	57.8	49	49.8	64	38.5
P07237	P4HB	Protein disulfide-isomerase OS=Homo sapiens OX=9606 GN=P4HB PE=1 SV=3	2	1	1	1	508	57.1	4.87	0
Q99969	RARRES2	Retinoic acid receptor responder protein 2 OS=Homo sapiens OX=9606 GN=RARRES2 PE=1 SV=1	7	1	1	1	163	18.6	9.09	0
P23470	PTPRG	Receptor-type tyrosine-protein phosphatase gamma OS=Homo sapiens OX=9606 GN=PTPRG PE=1 SV=4	1	1	1	1	1445	161.9	6.42	0
Q6E0U4	DMKN	Dermokine OS=Homo sapiens OX=9606 GN=DMKN PE=1 SV=3	2	1	1	1	476	47.1	7.28	0	105.8	83.4	102.2	100.5	100.9	101.5	97.2	108.5
Q15293	RCN1	Reticulocalbin-1 OS=Homo sapiens OX=9606 GN=RCN1 PE=1 SV=1	2	1	1	1	331	38.9	5	0	94.5	113.5	97.2	106.6	96.9	109.7	98.2	83.5
P07477	PRSS1	Trypsin-1 OS=Homo sapiens OX=9606 GN=PRSS1 PE=1 SV=1	8	1	1	1	247	26.5	6.51	0	80.2	69.1	80.5	95	106.3	95.5	118.6	154.8
A0A0B4J1V0	IGHV3-15	Immunoglobulin heavy variable 3-15 OS=Homo sapiens OX=9606 GN=IGHV3-15 PE=3 SV=1	6	1	1	1	119	12.9	8.62	2.28	117	100.4	124.2	102	94.9	84.6	84.7	92.1
Q9Y5C1	ANGPTL3	Angiopoietin-related protein 3 OS=Homo sapiens OX=9606 GN=ANGPTL3 PE=1 SV=1	2	1	1	1	460	53.6	6.7	0
P43351	RAD52	DNA repair protein RAD52 homolog OS=Homo sapiens OX=9606 GN=RAD52 PE=1 SV=1	2	1	1	1	418	46.1	8.25	0	89.6	106.4	92.4	94.8	95.1	114.2	99.9	107.6
Q96KG7	MEGF10	Multiple epidermal growth factor-like domains protein 10 OS=Homo sapiens OX=9606 GN=MEGF10 PE=1 SV=1	1	1	1	1	1140	122.1	6.87	0
O15394	NCAM2	Neural cell adhesion molecule 2 OS=Homo sapiens OX=9606 GN=NCAM2 PE=1 SV=2	1	1	1	1	837	93	5.6	0	102.8	100.4	110.3	83.7	88.7	105.6	117.2	91.3
P54802	NAGLU	Alpha-N-acetylglucosaminidase OS=Homo sapiens OX=9606 GN=NAGLU PE=1 SV=2	1	1	1	1	743	82.2	6.65	1.99	114.8	95.5	120	99.5	86.5	90.3	103.4	90
Q9UQP3	TNN	Tenascin-N OS=Homo sapiens OX=9606 GN=TNN PE=1 SV=2	2	1	1	1	1299	143.9	5.63	0
Q8N1N4	KRT78	Keratin, type II cytoskeletal 78 OS=Homo sapiens OX=9606 GN=KRT78 PE=1 SV=2	2	1	1	1	520	56.8	6.02	0
P19021	PAM	Peptidyl-glycine alpha-amidating monooxygenase OS=Homo sapiens OX=9606 GN=PAM PE=1 SV=2	1	1	4	1	973	108.3	6.42	0	92.8	134.4	142.4	110.3	51.1	81.2	76.8	111
P28330	ACADL	Long-chain specific acyl-CoA dehydrogenase, mitochondrial OS=Homo sapiens OX=9606 GN=ACADL PE=1 SV=2	4	1	1	1	430	47.6	7.8	0
Q86YW9	MED12L	Mediator of RNA polymerase II transcription subunit 12-like protein OS=Homo sapiens OX=9606 GN=MED12L PE=1 SV=2	1	1	1	1	2145	240	7.77	0

## Sheet: 可信蛋白
Accession	Gene Name	Description	Coverage [%]	# Peptides	# PSMs	# Unique Peptides	# AAs	MW [kDa]	calc. pI	Score Sequest HT: Sequest HT	IS_1	IS_2	IS_3	IS_4	con_1	con_2	con_3	con_4
P01024	C3	Complement C3 OS=Homo sapiens OX=9606 GN=C3 PE=1 SV=2	74	118	1053	118	1663	187	6.4	1456.81	100.2	101.5	100.5	101.3	97.9	98.3	99.4	100.9
P04114	APOB	Apolipoprotein B-100 OS=Homo sapiens OX=9606 GN=APOB PE=1 SV=2	46	189	655	189	4563	515.3	7.05	669.19	99.8	98	99.8	99	100.9	101.2	100.7	100.6
P0C0L5	C4B	Complement C4-B OS=Homo sapiens OX=9606 GN=C4B PE=1 SV=2	50	74	447	4	1744	192.6	7.27	614.96	100.3	99.1	100	98.8	99.9	100.7	100	101.2
P0C0L4	C4A	Complement C4-A OS=Homo sapiens OX=9606 GN=C4A PE=1 SV=2	49	73	446	3	1744	192.7	7.08	597.56	94.7	89.4	94.3	87.5	105.6	107.8	110	110.6
P01023	A2M	Alpha-2-macroglobulin OS=Homo sapiens OX=9606 GN=A2M PE=1 SV=3	56	60	335	53	1474	163.2	6.46	426.21	115.6	116.7	116.4	118	83.9	83.2	83.2	83
P02768	ALB	Serum albumin OS=Homo sapiens OX=9606 GN=ALB PE=1 SV=2	74	49	316	49	609	69.3	6.28	435.36	79.3	81.5	77.9	83	117.8	119.9	119.3	121.2
P01009	SERPINA1	Alpha-1-antitrypsin OS=Homo sapiens OX=9606 GN=SERPINA1 PE=1 SV=3	64	33	442	33	418	46.7	5.59	684.7	101.5	110.7	106.2	107.3	91.3	94	92.6	96.4
P00450	CP	Ceruloplasmin OS=Homo sapiens OX=9606 GN=CP PE=1 SV=1	43	36	219	36	1065	122.1	5.72	258.7	90.8	98.9	89	98.6	103.8	108.2	105.5	105
P02774	GC	Vitamin D-binding protein OS=Homo sapiens OX=9606 GN=GC PE=1 SV=2	71	33	262	33	474	52.9	5.45	304.86	89.5	92	88.3	91.8	107.9	107.7	108.7	114.1
P19827	ITIH1	Inter-alpha-trypsin inhibitor heavy chain H1 OS=Homo sapiens OX=9606 GN=ITIH1 PE=1 SV=3	40	27	147	27	911	101.3	6.79	191.48	96.8	96.7	97.8	99.5	103.7	103	101.6	100.9
Q14624	ITIH4	Inter-alpha-trypsin inhibitor heavy chain H4 OS=Homo sapiens OX=9606 GN=ITIH4 PE=1 SV=4	43	34	141	34	930	103.3	6.98	176.99	95.7	95.3	98.1	93.1	103.2	105.7	105.4	103.7
P02790	HPX	Hemopexin OS=Homo sapiens OX=9606 GN=HPX PE=1 SV=2	63	27	221	27	462	51.6	7.02	330.45	99.3	98.5	97.2	96.9	102.4	102.5	100.9	102.4
P02647	APOA1	Apolipoprotein A-I OS=Homo sapiens OX=9606 GN=APOA1 PE=1 SV=1	82	32	267	32	267	30.8	5.76	290.11	110.3	110.7	111.4	108.5	88.8	88.6	89	92.7
P06727	APOA4	Apolipoprotein A-IV OS=Homo sapiens OX=9606 GN=APOA4 PE=1 SV=3	69	32	150	32	396	45.4	5.38	200.78	119.6	118	120.2	119	80.8	80.4	81	81.2
P00738	HP	Haptoglobin OS=Homo sapiens OX=9606 GN=HP PE=1 SV=1	52	22	136	11	406	45.2	6.58	162.27	83	86.6	80.5	89.6	114.7	118.2	114.4	113.1
P00751	CFB	Complement factor B OS=Homo sapiens OX=9606 GN=CFB PE=1 SV=2	44	29	146	29	764	85.5	7.06	151.05	103.8	107	101.7	107.7	94.6	95.4	95.1	94.8
P00734	F2	Prothrombin OS=Homo sapiens OX=9606 GN=F2 PE=1 SV=2	40	22	96	22	622	70	5.9	145.46	102.3	99.5	99.6	101	100.5	98.2	97.4	101.5
P01031	C5	Complement C5 OS=Homo sapiens OX=9606 GN=C5 PE=1 SV=4	28	42	114	42	1676	188.2	6.52	87.73	99.4	96.7	97.3	97.2	104.1	103.1	104	98.3
P19823	ITIH2	Inter-alpha-trypsin inhibitor heavy chain H2 OS=Homo sapiens OX=9606 GN=ITIH2 PE=1 SV=2	37	29	139	29	946	106.4	6.86	179.96	96.7	96.3	97.7	93.6	102.6	104.8	103.6	104.6
P01042	KNG1	Kininogen-1 OS=Homo sapiens OX=9606 GN=KNG1 PE=1 SV=2	33	26	137	26	644	71.9	6.81	161.06	99.7	97.7	96.7	97.5	101.4	102.3	103.8	100.9
P00747	PLG	Plasminogen OS=Homo sapiens OX=9606 GN=PLG PE=1 SV=2	46	32	125	32	810	90.5	7.24	135	98.3	95	94.6	96.9	104.8	100.9	105	104.5
P01008	SERPINC1	Antithrombin-III OS=Homo sapiens OX=9606 GN=SERPINC1 PE=1 SV=1	53	24	119	24	464	52.6	6.71	116.46	95.8	98.1	97.5	97.9	102.3	105.7	101.8	100.9
P02787	TF	Serotransferrin OS=Homo sapiens OX=9606 GN=TF PE=1 SV=3	47	36	99	36	698	77	7.12	95.84	100.2	100.4	104.4	102.5	99.9	94.2	98	100.3
P43652	AFM	Afamin OS=Homo sapiens OX=9606 GN=AFM PE=1 SV=1	48	26	93	26	599	69	5.9	96.56	95.6	96.8	96.3	96.2	101.5	103.2	104.4	106
P04217	A1BG	Alpha-1B-glycoprotein OS=Homo sapiens OX=9606 GN=A1BG PE=1 SV=4	45	14	177	14	495	54.2	5.86	251.2	97.3	91.5	97.5	91.1	106.1	103.2	105.2	108.1
P08603	CFH	Complement factor H OS=Homo sapiens OX=9606 GN=CFH PE=1 SV=4	29	29	75	27	1231	139	6.61	84.84	107.1	107	115.9	106.9	93.9	90.8	90.4	87.9
P04196	HRG	Histidine-rich glycoprotein OS=Homo sapiens OX=9606 GN=HRG PE=1 SV=1	46	19	76	19	525	59.5	7.5	96.98	108.6	113.3	112.5	112.4	95	89.2	86.9	82.1
P02765	AHSG	Alpha-2-HS-glycoprotein OS=Homo sapiens OX=9606 GN=AHSG PE=1 SV=2	47	11	144	11	367	39.3	5.72	230	107.8	114.5	112	114.4	85.6	88.2	88.6	88.9
P06396	GSN	Gelsolin OS=Homo sapiens OX=9606 GN=GSN PE=1 SV=1	42	26	84	26	782	85.6	6.28	119.35	110.2	109	108.5	109.3	91.4	88.8	93	89.9
P05155	SERPING1	Plasma protease C1 inhibitor OS=Homo sapiens OX=9606 GN=SERPING1 PE=1 SV=2	27	15	90	15	500	55.1	6.55	117.04	94.5	99	91.7	100.5	104.2	106.7	103.8	99.5
P05546	SERPIND1	Heparin cofactor 2 OS=Homo sapiens OX=9606 GN=SERPIND1 PE=1 SV=3	38	15	66	15	499	57	6.9	91.47	92.9	91.8	93.3	92.5	109.5	107.9	107.1	105
P02749	APOH	Beta-2-glycoprotein 1 OS=Homo sapiens OX=9606 GN=APOH PE=1 SV=3	47	15	86	15	345	38.3	7.97	102.33	103.1	109.2	100.2	104.7	93.5	94.2	96.8	98.5
P01011	SERPINA3	Alpha-1-antichymotrypsin OS=Homo sapiens OX=9606 GN=SERPINA3 PE=1 SV=2	48	17	91	17	423	47.6	5.52	115.74	87.4	85.7	87.1	85.7	114.9	113.8	112.8	112.6
P09871	C1S	Complement C1s subcomponent OS=Homo sapiens OX=9606 GN=C1S PE=1 SV=1	33	18	62	18	688	76.6	4.96	70.83	102.4	116.6	118.9	104.8	90.7	91.1	89.1	86.5
P10643	C7	Complement component C7 OS=Homo sapiens OX=9606 GN=C7 PE=1 SV=2	37	23	78	22	843	93.5	6.48	82.01	102.1	92.6	101.1	97.1	103.9	98.7	102.6	102
P13671	C6	Complement component C6 OS=Homo sapiens OX=9606 GN=C6 PE=1 SV=3	30	23	51	23	934	104.7	6.76	64.07	108.4	101.3	103.9	102.9	99.2	94.4	96.7	93.2
P06681	C2	Complement C2 OS=Homo sapiens OX=9606 GN=C2 PE=1 SV=2	34	21	63	21	752	83.2	7.42	69.99	100	87.6	89.1	96.8	112.9	107.4	106.1	100.1
Q06033	ITIH3	Inter-alpha-trypsin inhibitor heavy chain H3 OS=Homo sapiens OX=9606 GN=ITIH3 PE=1 SV=2	24	16	55	16	890	99.8	5.74	54.11	102.8	93.5	99.7	98.8	103.2	99.8	103.6	98.5
P02649	APOE	Apolipoprotein E OS=Homo sapiens OX=9606 GN=APOE PE=1 SV=1	63	22	65	22	317	36.1	5.73	95.55	107	99.8	108.1	100.1	97.7	94.1	95.9	97.3
P13645	KRT10	Keratin, type I cytoskeletal 10 OS=Homo sapiens OX=9606 GN=KRT10 PE=1 SV=6	39	22	47	20	584	58.8	5.21	52.19	86.1	81.1	80.8	82.6	118.5	119.7	117.5	113.6
P04264	KRT1	Keratin, type II cytoskeletal 1 OS=Homo sapiens OX=9606 GN=KRT1 PE=1 SV=6	34	24	51	22	644	66	8.12	56.67	88	87.5	96.7	87	113.3	107.7	111.4	108.4
P29622	SERPINA4	Kallistatin OS=Homo sapiens OX=9606 GN=SERPINA4 PE=1 SV=3	46	15	49	15	427	48.5	7.75	63.31	90.7	85.9	94.3	90.6	109.9	115.2	111.7	101.7
P10909	CLU	Clusterin OS=Homo sapiens OX=9606 GN=CLU PE=1 SV=1	39	16	66	16	449	52.5	6.27	91.89	98.9	94.2	101.9	93	102.3	103.2	102.6	103.9
O75882	ATRN	Attractin OS=Homo sapiens OX=9606 GN=ATRN PE=1 SV=2	21	23	41	23	1429	158.4	7.31	52.03	100.5	94	94.7	94.4	103.2	107.5	104.5	101.2
P02748	C9	Complement component C9 OS=Homo sapiens OX=9606 GN=C9 PE=1 SV=2	32	16	55	16	559	63.1	5.59	59.53	97.7	95.3	95.2	95.8	105.8	106.1	104.8	99.3
P12259	F5	Coagulation factor V OS=Homo sapiens OX=9606 GN=F5 PE=1 SV=4	15	29	40	29	2224	251.5	6.05	29.46	100.2	99.6	105.3	88.6	102.4	104.1	101.6	98.2
P35908	KRT2	Keratin, type II cytoskeletal 2 epidermal OS=Homo sapiens OX=9606 GN=KRT2 PE=1 SV=2	40	21	37	16	639	65.4	8	60.28	89.9	86.1	92.7	84.8	113	113.2	111.3	109.1
P25311	AZGP1	Zinc-alpha-2-glycoprotein OS=Homo sapiens OX=9606 GN=AZGP1 PE=1 SV=2	43	14	51	14	298	34.2	6.05	69.38	101.4	96.3	100.5	98.5	101.8	100.5	100.9	100.1
P08697	SERPINF2	Alpha-2-antiplasmin OS=Homo sapiens OX=9606 GN=SERPINF2 PE=1 SV=3	46	16	42	16	491	54.5	6.29	54.05	92.2	88.9	87.8	94.4	113.6	105.1	110.8	107.3
P20742	PZP	Pregnancy zone protein OS=Homo sapiens OX=9606 GN=PZP PE=1 SV=4	16	17	58	10	1482	163.8	6.38	39.8	105.7	70.1	77.6	65.5	127.6	115.5	119.8	118.2
P07996	THBS1	Thrombospondin-1 OS=Homo sapiens OX=9606 GN=THBS1 PE=1 SV=2	19	19	35	19	1170	129.3	4.94	39.41	125.3	117.6	122.9	115.7	83.9	77.4	78.3	79.1
P01019	AGT	Angiotensinogen OS=Homo sapiens OX=9606 GN=AGT PE=1 SV=1	37	13	39	13	485	53.1	6.32	60.17	100.1	96.5	105	101.4	100.8	97.9	101.6	96.6
Q08380	LGALS3BP	Galectin-3-binding protein OS=Homo sapiens OX=9606 GN=LGALS3BP PE=1 SV=1	31	14	36	14	585	65.3	5.27	42.33	119	101	111	105.1	92.8	90.4	91.9	88.8
P02751	FN1	Fibronectin OS=Homo sapiens OX=9606 GN=FN1 PE=1 SV=4	16	26	41	26	2386	262.5	5.71	31.9	129.4	126.4	135.6	126.8	62.5	78.7	63.7	76.9
P00736	C1R	Complement C1r subcomponent OS=Homo sapiens OX=9606 GN=C1R PE=1 SV=2	29	15	37	14	705	80.1	6.21	41.4	105.1	105.9	104.7	108.6	95	94.1	94.8	91.9
P01871	IGHM	Immunoglobulin heavy constant mu OS=Homo sapiens OX=9606 GN=IGHM PE=1 SV=4	36	15	41	15	453	49.4	6.77	52.42	164.5	156.9	168.7	157	48.1	33.1	37.6	34.2
P35858	IGFALS	Insulin-like growth factor-binding protein complex acid labile subunit OS=Homo sapiens OX=9606 GN=IGFALS PE=1 SV=1	31	15	37	15	605	66	6.79	60.93	108.5	101.6	104.1	101.3	101	94.1	95.3	94.2
P03952	KLKB1	Plasma kallikrein OS=Homo sapiens OX=9606 GN=KLKB1 PE=1 SV=1	39	24	54	24	638	71.3	8.22	31.6	104.5	97.5	104.7	98.2	101.9	99.4	98.7	95.2
P00739	HPR	Haptoglobin-related protein OS=Homo sapiens OX=9606 GN=HPR PE=2 SV=2	39	14	64	3	348	39	7.09	59.39	74	71.3	68.3	77.2	125.1	133.1	128.9	122.1
P08185	SERPINA6	Corticosteroid-binding globulin OS=Homo sapiens OX=9606 GN=SERPINA6 PE=1 SV=1	35	10	32	10	405	45.1	6.04	58.32	97.3	95.9	101.7	97.7	101.2	102.1	100.3	103.8
Q96PD5	PGLYRP2	N-acetylmuramoyl-L-alanine amidase OS=Homo sapiens OX=9606 GN=PGLYRP2 PE=1 SV=1	33	11	37	11	576	62.2	7.55	46.94	104.3	89.8	89.6	86.3	108.1	107	109.1	105.7
P02760	AMBP	Protein AMBP OS=Homo sapiens OX=9606 GN=AMBP PE=1 SV=1	41	14	50	14	352	39	6.25	57.72	97.7	93.8	99.8	93.4	100.4	106.5	103.1	105.4
P35527	KRT9	Keratin, type I cytoskeletal 9 OS=Homo sapiens OX=9606 GN=KRT9 PE=1 SV=3	35	16	34	15	623	62	5.24	35.08	103.1	97.5	98.7	102.7	103	97.8	102.8	94.2
P02766	TTR	Transthyretin OS=Homo sapiens OX=9606 GN=TTR PE=1 SV=1	69	7	62	7	147	15.9	5.76	126.07	90.2	93.6	91.1	94.3	109	106.7	108.2	106.9
P36955	SERPINF1	Pigment epithelium-derived factor OS=Homo sapiens OX=9606 GN=SERPINF1 PE=1 SV=4	28	11	48	11	418	46.3	6.38	65.65	107.8	100.9	104.2	97.9	99.1	96.4	98	95.8
P02750	LRG1	Leucine-rich alpha-2-glycoprotein OS=Homo sapiens OX=9606 GN=LRG1 PE=1 SV=2	46	11	34	11	347	38.2	6.95	45.49	102	96.4	102.8	94.4	104	96.5	101.4	102.5
P05543	SERPINA7	Thyroxine-binding globulin OS=Homo sapiens OX=9606 GN=SERPINA7 PE=1 SV=2	43	15	40	15	415	46.3	6.3	33.58	98	91.3	90.6	95	107.9	106.5	106.1	104.6
P04278	SHBG	Sex hormone-binding globulin OS=Homo sapiens OX=9606 GN=SHBG PE=1 SV=2	41	11	25	11	402	43.8	6.71	31.77	107.4	97.7	95.1	106.8	106.6	96.6	100	90
P04004	VTN	Vitronectin OS=Homo sapiens OX=9606 GN=VTN PE=1 SV=1	23	11	52	11	478	54.3	5.8	23.85	100.1	103.1	97.1	100.3	99.4	107.2	96.2	96.6
P22792	CPN2	Carboxypeptidase N subunit 2 OS=Homo sapiens OX=9606 GN=CPN2 PE=1 SV=3	19	8	41	8	545	60.5	5.99	46.55	103.4	94.8	110.8	100	97.6	98.4	99.9	95.2
P07225	PROS1	Vitamin K-dependent protein S OS=Homo sapiens OX=9606 GN=PROS1 PE=1 SV=1	33	17	34	17	676	75.1	5.67	19.02	102.4	96.6	97.9	97.3	101.3	102.1	101	101.4
P05156	CFI	Complement factor I OS=Homo sapiens OX=9606 GN=CFI PE=1 SV=2	28	13	37	13	583	65.7	7.5	33.51	100.1	98.8	101.6	101.5	106	100.6	97.8	93.6
P07357	C8A	Complement component C8 alpha chain OS=Homo sapiens OX=9606 GN=C8A PE=1 SV=2	29	12	24	12	584	65.1	6.47	31.85	102.6	94.2	96.1	97.2	104.3	107.1	101.6	96.9
P01857	IGHG1	Immunoglobulin heavy constant gamma 1 OS=Homo sapiens OX=9606 GN=IGHG1 PE=1 SV=1	48	10	37	5	330	36.1	8.19	30.15	81.7	80.7	77.9	82.4	117.5	122.7	121	115.9
P27169	PON1	Serum paraoxonase/arylesterase 1 OS=Homo sapiens OX=9606 GN=PON1 PE=1 SV=3	43	10	29	8	355	39.7	5.22	24.15	104.8	104.4	100.9	105.1	99	97.2	95.3	93.4
P07360	C8G	Complement component C8 gamma chain OS=Homo sapiens OX=9606 GN=C8G PE=1 SV=3	47	7	19	7	202	22.3	8.31	39.77	102.1	97	102.3	95.4	104.1	101.6	101	96.6
P04275	VWF	von Willebrand factor OS=Homo sapiens OX=9606 GN=VWF PE=1 SV=4	7	16	21	16	2813	309.1	5.48	17.89	97.7	89.9	101.4	90	111.3	102.7	105.7	101.4
P01876	IGHA1	Immunoglobulin heavy constant alpha 1 OS=Homo sapiens OX=9606 GN=IGHA1 PE=1 SV=2	36	8	17	8	353	37.6	6.51	32.55	137.8	116.7	122	124.8	76	72.2	74	76.4
P02763	ORM1	Alpha-1-acid glycoprotein 1 OS=Homo sapiens OX=9606 GN=ORM1 PE=1 SV=1	36	8	45	4	201	23.5	5.02	52.23	68.3	77.1	67.2	75	124.2	129.4	128.4	130.4
P68871	HBB	Hemoglobin subunit beta OS=Homo sapiens OX=9606 GN=HBB PE=1 SV=2	70	9	28	4	147	16	7.28	33.21	105.3	99.5	100.2	99.9	97.2	98.4	99.8	99.7
P04003	C4BPA	C4b-binding protein alpha chain OS=Homo sapiens OX=9606 GN=C4BPA PE=1 SV=2	32	14	32	14	597	67	7.3	21.29	129.3	128.2	125.7	126.3	74.7	74.4	73.9	67.5
P48740	MASP1	Mannan-binding lectin serine protease 1 OS=Homo sapiens OX=9606 GN=MASP1 PE=1 SV=3	28	13	21	13	699	79.2	5.49	23.47	115.3	101.7	117	98.9	88.2	94.8	93.7	90.3
P02753	RBP4	Retinol-binding protein 4 OS=Homo sapiens OX=9606 GN=RBP4 PE=1 SV=3	59	9	32	9	201	23	6.07	22.3	97.6	94.5	94.8	98.2	104.4	107.3	104.3	99
Q96KN2	CNDP1	Beta-Ala-His dipeptidase OS=Homo sapiens OX=9606 GN=CNDP1 PE=1 SV=4	27	11	21	11	507	56.7	5.3	22.47	103.4	99.9	108.1	103.6	96.7	95.6	98.8	94
P05452	CLEC3B	Tetranectin OS=Homo sapiens OX=9606 GN=CLEC3B PE=1 SV=3	41	9	27	9	202	22.5	5.67	31.01	107.3	103.1	105.7	107.5	95.2	94.7	92.5	93.9
P22105	TNXB	Tenascin-X OS=Homo sapiens OX=9606 GN=TNXB PE=1 SV=5	4	15	19	15	4244	458.1	5.17	19.06	111.7	112.6	117.4	110	87.4	87.8	87.9	85.1
P51884	LUM	Lumican OS=Homo sapiens OX=9606 GN=LUM PE=1 SV=2	27	8	40	8	338	38.4	6.61	31.45	108.7	110.3	109.1	108	91.1	91.1	88.5	93.1
P19652	ORM2	Alpha-1-acid glycoprotein 2 OS=Homo sapiens OX=9606 GN=ORM2 PE=1 SV=2	29	7	42	3	201	23.6	5.11	62.5	78	76.1	81.4	76.1	120.1	123.1	125.9	119.3
P02652	APOA2	Apolipoprotein A-II OS=Homo sapiens OX=9606 GN=APOA2 PE=1 SV=1	42	6	48	6	100	11.2	6.62	69.89	99	100.3	97.3	104.2	97.9	99.3	100.1	101.8
Q16610	ECM1	Extracellular matrix protein 1 OS=Homo sapiens OX=9606 GN=ECM1 PE=1 SV=2	32	12	19	12	540	60.6	6.71	15.27	107	90.2	99.6	103.1	91.2	124	90.1	94.8
O75636	FCN3	Ficolin-3 OS=Homo sapiens OX=9606 GN=FCN3 PE=1 SV=2	34	6	18	6	299	32.9	6.67	19.64	93.3	99.5	88.3	99.4	104.6	115.3	104.9	94.8
Q15063	POSTN	Periostin OS=Homo sapiens OX=9606 GN=POSTN PE=1 SV=2	21	13	16	13	836	93.3	7.53	19.4	100.1	93.9	96.7	95.4	102.1	102.2	115.1	94.6
P43251	BTD	Biotinidase OS=Homo sapiens OX=9606 GN=BTD PE=1 SV=2	16	7	14	7	543	61.1	6.25	22.2	108.3	98	105.7	103.4	101.3	91.6	95.4	96.3
P18428	LBP	Lipopolysaccharide-binding protein OS=Homo sapiens OX=9606 GN=LBP PE=1 SV=3	20	8	15	8	481	53.4	6.7	10.36	109.5	106.4	109.6	102.5	92.7	98.6	90.2	90.5
Q15582	TGFBI	Transforming growth factor-beta-induced protein ig-h3 OS=Homo sapiens OX=9606 GN=TGFBI PE=1 SV=1	16	9	16	9	683	74.6	7.71	13.48	93.4	113.7	101.2	96.4	100.3	101.5	99.5	94
P15169	CPN1	Carboxypeptidase N catalytic chain OS=Homo sapiens OX=9606 GN=CPN1 PE=1 SV=1	35	10	17	10	458	52.3	7.34	13.89	110.1	93.4	97.7	106.9	102.6	94.2	101	94.1
P00742	F10	Coagulation factor X OS=Homo sapiens OX=9606 GN=F10 PE=1 SV=2	13	6	15	6	488	54.7	5.94	19.41	100.7	99.5	106.9	101.8	98.6	98.5	98.6	95.5
P00746	CFD	Complement factor D OS=Homo sapiens OX=9606 GN=CFD PE=1 SV=5	39	7	14	7	253	27	7.71	19.68	95.1	93.5	102	93.6	103.6	103.8	108	100.6
P01859	IGHG2	Immunoglobulin heavy constant gamma 2 OS=Homo sapiens OX=9606 GN=IGHG2 PE=1 SV=2	29	7	21	4	326	35.9	7.59	8.03	116	97.9	98.9	102.7	96.5	92.3	103.5	92.1
P07358	C8B	Complement component C8 beta chain OS=Homo sapiens OX=9606 GN=C8B PE=1 SV=3	18	11	23	11	591	67	8.13	20.61	100.3	93.6	97.8	96.3	104.9	103	104.1	100
P0DJI8	SAA1	Serum amyloid A-1 protein OS=Homo sapiens OX=9606 GN=SAA1 PE=1 SV=1	48	5	11	3	122	13.5	6.79	21.27	152.4	138.4	146.4	151.6	56.7	49.2	55.3	50
P08571	CD14	Monocyte differentiation antigen CD14 OS=Homo sapiens OX=9606 GN=CD14 PE=1 SV=2	26	7	16	7	375	40.1	6.23	10.25	107.4	91.3	91.2	87.4	107	124.8	97.8	93.2
P09172	DBH	Dopamine beta-hydroxylase OS=Homo sapiens OX=9606 GN=DBH PE=1 SV=3	15	7	14	7	617	69	6.42	17.22	106	99	103.2	103.9	100.1	97.6	98	92.2
P01860	IGHG3	Immunoglobulin heavy constant gamma 3 OS=Homo sapiens OX=9606 GN=IGHG3 PE=1 SV=2	37	9	24	4	377	41.3	7.9	23.59	126.6	105.3	106.7	96.3	88.9	81.8	96.6	97.7
P13647	KRT5	Keratin, type II cytoskeletal 5 OS=Homo sapiens OX=9606 GN=KRT5 PE=1 SV=3	16	9	15	6	590	62.3	7.74	18.14	105.4	88	104.4	86.5	115.1	98.9	99.5	102.3
P03951	F11	Coagulation factor XI OS=Homo sapiens OX=9606 GN=F11 PE=1 SV=1	21	10	15	10	625	70.1	8.1	18.53	115	97.5	95	97.3	101	100.8	97.9	95.4
P23142	FBLN1	Fibulin-1 OS=Homo sapiens OX=9606 GN=FBLN1 PE=1 SV=4	21	9	15	9	703	77.2	5.22	8.03	108.2	112.1	118.8	93	94.3	91	88.6	93.9
P05154	SERPINA5	Plasma serine protease inhibitor OS=Homo sapiens OX=9606 GN=SERPINA5 PE=1 SV=3	17	6	12	6	406	45.6	9.26	12.37	119.2	111.8	118.6	101.9	86.5	86.3	89.2	86.4
Q9NZP8	C1RL	Complement C1r subcomponent-like protein OS=Homo sapiens OX=9606 GN=C1RL PE=1 SV=2	17	8	18	7	487	53.5	7.2	14.64	100.3	101.6	120.8	88.6	101	98.6	98.2	90.8
P00748	F12	Coagulation factor XII OS=Homo sapiens OX=9606 GN=F12 PE=1 SV=3	23	12	15	12	615	67.7	7.74	19.68	145	133.7	148.1	123.3	62.4	59.6	60.3	67.6
Q92954	PRG4	Proteoglycan 4 OS=Homo sapiens OX=9606 GN=PRG4 PE=1 SV=3	7	10	13	10	1404	151	9.51	17.04	99.8	101.7	98	99.8	101.8	101.1	101.4	96.4
P69905	HBA1	Hemoglobin subunit alpha OS=Homo sapiens OX=9606 GN=HBA1 PE=1 SV=2	43	5	16	5	142	15.2	8.68	18.46	97.5	103.7	135.3	100.3	102	91.1	86.4	83.6
P13796	LCP1	Plastin-2 OS=Homo sapiens OX=9606 GN=LCP1 PE=1 SV=6	17	7	11	7	627	70.2	5.43	11.24	98.7	91.2	105.7	91.5	98.9	97.2	111.6	105.2
P09486	SPARC	SPARC OS=Homo sapiens OX=9606 GN=SPARC PE=1 SV=1	29	7	11	7	303	34.6	4.84	11.55	127.7	102.8	95	104.9	109.9	84.1	92.2	83.4
P04070	PROC	Vitamin K-dependent protein C OS=Homo sapiens OX=9606 GN=PROC PE=1 SV=1	24	7	13	7	461	52	6.28	16.94	91.9	92.3	93	93.5	107.7	106.9	108	106.7
P60709	ACTB	Actin, cytoplasmic 1 OS=Homo sapiens OX=9606 GN=ACTB PE=1 SV=1	24	6	18	6	375	41.7	5.48	12.78	112.8	107.9	106.2	103.8	93.5	90.4	95.6	89.8
O95445	APOM	Apolipoprotein M OS=Homo sapiens OX=9606 GN=APOM PE=1 SV=2	53	9	25	9	188	21.2	6.01	15.58	99.2	95.8	103.8	98.9	100.8	94.3	103.6	103.6
Q6UXB8	PI16	Peptidase inhibitor 16 OS=Homo sapiens OX=9606 GN=PI16 PE=1 SV=1	14	6	10	6	463	49.4	5.39	11.84	115.1	111.6	117.8	112.9	92.4	83.4	83.2	83.5
Q96IY4	CPB2	Carboxypeptidase B2 OS=Homo sapiens OX=9606 GN=CPB2 PE=1 SV=2	27	10	22	10	423	48.4	7.71	15.1	110.6	107.7	116.4	107.1	94.3	87.8	90.2	85.9
P14151	SELL	L-selectin OS=Homo sapiens OX=9606 GN=SELL PE=1 SV=2	12	4	11	4	372	42.2	6.6	15.06	90	79.6	87	89.7	113.9	112.9	113.2	113.6
P02655	APOC2	Apolipoprotein C-II OS=Homo sapiens OX=9606 GN=APOC2 PE=1 SV=1	42	4	15	4	101	11.3	4.72	15.23	109.9	108.1	94.3	97.5	101.1	108	95.1	86.1
P26927	MST1	Hepatocyte growth factor-like protein OS=Homo sapiens OX=9606 GN=MST1 PE=1 SV=2	16	8	10	8	711	80.3	7.68	12.08	96.3	98.8	106.9	97.2	96.7	102.6	105.8	95.8
Q12805	EFEMP1	EGF-containing fibulin-like extracellular matrix protein 1 OS=Homo sapiens OX=9606 GN=EFEMP1 PE=1 SV=2	22	8	11	8	493	54.6	5.07	3.5	91.5	89.9	92.1	125.4	111.6	87.1	101.7	100.7
P01834	IGKC	Immunoglobulin kappa constant OS=Homo sapiens OX=9606 GN=IGKC PE=1 SV=2	64	5	22	5	107	11.8	6.52	23.62	111.1	110.9	105.7	115.1	90.8	88.4	92.1	86
P02745	C1QA	Complement C1q subcomponent subunit A OS=Homo sapiens OX=9606 GN=C1QA PE=1 SV=2	29	4	10	4	245	26	9.11	14.17	139	128.1	141.2	148.4	61.4	61.4	60.6	59.9
P55058	PLTP	Phospholipid transfer protein OS=Homo sapiens OX=9606 GN=PLTP PE=1 SV=1	11	6	11	6	493	54.7	7.01	10.73	117.5	113	121	107.1	94.4	84.8	84.6	77.7
Q04756	HGFAC	Hepatocyte growth factor activator OS=Homo sapiens OX=9606 GN=HGFAC PE=1 SV=1	14	6	13	6	655	70.6	7.24	16.28	98.5	104.9	91.4	103.1	101.3	98.8	99.6	102.4
P02656	APOC3	Apolipoprotein C-III OS=Homo sapiens OX=9606 GN=APOC3 PE=1 SV=1	48	3	26	3	99	10.8	5.41	43.13	85.7	77.8	85.2	81.8	120.8	113.2	120.1	115.4
P05090	APOD	Apolipoprotein D OS=Homo sapiens OX=9606 GN=APOD PE=1 SV=1	28	6	35	6	189	21.3	5.15	18.76	99.2	94.8	94.9	97.3	105.1	104.8	102.3	101.6
P27918	CFP	Properdin OS=Homo sapiens OX=9606 GN=CFP PE=1 SV=2	19	7	18	7	469	51.2	7.9	12.3	96.1	93.1	101.5	87.5	105.3	109.4	108.8	98.2
P08294	SOD3	Extracellular superoxide dismutase [Cu-Zn] OS=Homo sapiens OX=9606 GN=SOD3 PE=1 SV=2	37	6	10	6	240	25.8	6.61	7.23	152.4	138.9	174.9	166.1	32.6	44.6	45.7	44.8
P15144	ANPEP	Aminopeptidase N OS=Homo sapiens OX=9606 GN=ANPEP PE=1 SV=4	14	12	13	12	967	109.5	5.48	6.82	99.6	102.1	103.2	95.2	95.8	99.7	99.7	104.8
P40197	GP5	Platelet glycoprotein V OS=Homo sapiens OX=9606 GN=GP5 PE=1 SV=1	15	6	10	6	560	60.9	9.63	5.68	96	135.1	134.1	91.4	94.3	82.5	89.9	76.7
P02776	PF4	Platelet factor 4 OS=Homo sapiens OX=9606 GN=PF4 PE=1 SV=2	35	4	13	2	101	10.8	8.62	20.57	94.2	98.9	96.5	95.5	110	104.7	97.9	102.2
P12111	COL6A3	Collagen alpha-3(VI) chain OS=Homo sapiens OX=9606 GN=COL6A3 PE=1 SV=5	3	8	9	8	3177	343.5	6.68	7.35	114.9	112.6	119.4	99	92.6	90.9	84.5	86
P35542	SAA4	Serum amyloid A-4 protein OS=Homo sapiens OX=9606 GN=SAA4 PE=1 SV=2	28	4	16	4	130	14.7	9.07	16.81	105.2	95.7	98.8	97	101.7	101.7	104.4	95.4
Q14520	HABP2	Hyaluronan-binding protein 2 OS=Homo sapiens OX=9606 GN=HABP2 PE=1 SV=1	14	8	20	8	560	62.6	6.54	9.17	93.2	92.9	99.8	95.2	106.4	105.1	106.6	100.8
Q9NQ79	CRTAC1	Cartilage acidic protein 1 OS=Homo sapiens OX=9606 GN=CRTAC1 PE=1 SV=2	15	7	8	7	661	71.4	5.12	12.55	114	111.6	133.1	104	92.5	78	76.4	90.4
P19320	VCAM1	Vascular cell adhesion protein 1 OS=Homo sapiens OX=9606 GN=VCAM1 PE=1 SV=1	11	7	10	7	739	81.2	5.22	8.24	84.6	81.7	104.3	96.6	118.3	111.7	108.2	94.6
O14791	APOL1	Apolipoprotein L1 OS=Homo sapiens OX=9606 GN=APOL1 PE=1 SV=5	17	8	20	8	398	43.9	5.81	11.74	103.2	95.3	98.7	99.9	107.9	96.9	100.7	97.4
P80108	GPLD1	Phosphatidylinositol-glycan-specific phospholipase D OS=Homo sapiens OX=9606 GN=GPLD1 PE=1 SV=3	13	8	12	8	840	92.3	6.37	12.67	104.1	93.4	107.9	91.6	101.5	105.8	97.7	98
Q6EMK4	VASN	Vasorin OS=Homo sapiens OX=9606 GN=VASN PE=1 SV=1	8	4	8	4	673	71.7	7.39	12.82	90.2	117.8	111.9	87	68.6	94	89.5	140.9
P06276	BCHE	Cholinesterase OS=Homo sapiens OX=9606 GN=BCHE PE=1 SV=1	15	8	15	8	602	68.4	7.42	13.53	96.7	89.2	94.2	93	111.5	103.4	106.8	105.1
P04259	KRT6B	Keratin, type II cytoskeletal 6B OS=Homo sapiens OX=9606 GN=KRT6B PE=1 SV=5	10	6	8	3	564	60	8	14.23	95.2	90	102.9	83.4	112.1	99.7	106.1	110.6
Q03591	CFHR1	Complement factor H-related protein 1 OS=Homo sapiens OX=9606 GN=CFHR1 PE=1 SV=2	20	6	12	1	330	37.6	7.39	10.06	108.3	113	106.5	109.6	93.4	93.7	81.7	93.9
P11226	MBL2	Mannose-binding protein C OS=Homo sapiens OX=9606 GN=MBL2 PE=1 SV=2	21	6	8	6	248	26.1	5.49	8.85	87.1	74.5	88.5	75.9	118.6	113.9	119.1	122.4
Q9UK55	SERPINA10	Protein Z-dependent protease inhibitor OS=Homo sapiens OX=9606 GN=SERPINA10 PE=1 SV=1	24	8	10	8	444	50.7	8.27	3.48	100.8	98.2	97.6	94.6	105.9	101.9	106.2	94.8
P13591	NCAM1	Neural cell adhesion molecule 1 OS=Homo sapiens OX=9606 GN=NCAM1 PE=1 SV=3	11	8	9	8	858	94.5	4.87	2.82	95.8	93.1	102	103.8	106.5	101.6	104.5	92.7
P08519	LPA	Apolipoprotein(a) OS=Homo sapiens OX=9606 GN=LPA PE=1 SV=1	2	6	8	6	4548	501	5.88	5.31	122.3	119.4	126	129.1	81.6	72.2	73.9	75.5
P01861	IGHG4	Immunoglobulin heavy constant gamma 4 OS=Homo sapiens OX=9606 GN=IGHG4 PE=1 SV=1	25	5	13	2	327	35.9	7.36	10.64	126.1	123.4	116.3	111.9	71.7	82.4	87.2	81
P22352	GPX3	Glutathione peroxidase 3 OS=Homo sapiens OX=9606 GN=GPX3 PE=1 SV=2	26	5	11	5	226	25.5	8.13	13.41	93.4	85.8	86.9	90.1	104.9	117.2	112.8	109
P00915	CA1	Carbonic anhydrase 1 OS=Homo sapiens OX=9606 GN=CA1 PE=1 SV=2	15	3	11	3	261	28.9	7.12	11.78	98.1	86.4	90.3	96.2	110.3	101.3	114.9	102.5
P08709	F7	Coagulation factor VII OS=Homo sapiens OX=9606 GN=F7 PE=1 SV=1	12	3	5	3	466	51.6	7.23	9.22	102.6	108.1	92.9	118	107.4	94.4	90.1	86.3
Q13201	MMRN1	Multimerin-1 OS=Homo sapiens OX=9606 GN=MMRN1 PE=1 SV=3	8	7	7	7	1228	138	7.93	4.49	107.5	93.9	111.9	90.6	104.6	98.7	101.7	91.4
Q15166	PON3	Serum paraoxonase/lactonase 3 OS=Homo sapiens OX=9606 GN=PON3 PE=1 SV=3	19	5	8	3	354	39.6	5.41	10.07	110.1	87.3	102.5	85.4	114.6	97.3	92.8	110
P36980	CFHR2	Complement factor H-related protein 2 OS=Homo sapiens OX=9606 GN=CFHR2 PE=1 SV=1	26	6	11	3	270	30.6	6.38	2.67	101.8	82.9	91.4	93.9	91.2	122	99.4	117.4
P55290	CDH13	Cadherin-13 OS=Homo sapiens OX=9606 GN=CDH13 PE=1 SV=1	6	3	6	3	713	78.2	4.98	11.44	111.3	114.4	113	101.9	91.6	83.3	94.9	89.6
P17936	IGFBP3	Insulin-like growth factor-binding protein 3 OS=Homo sapiens OX=9606 GN=IGFBP3 PE=1 SV=2	15	5	10	5	291	31.7	8.69	6.86	110.8	102.9	104.9	97.8	92.5	95.2	91.5	104.4
P02654	APOC1	Apolipoprotein C-I OS=Homo sapiens OX=9606 GN=APOC1 PE=1 SV=1	37	5	11	5	83	9.3	8.47	8.02	109.1	102.3	103.7	109.5	97.5	95.7	92.5	89.7
P35443	THBS4	Thrombospondin-4 OS=Homo sapiens OX=9606 GN=THBS4 PE=1 SV=2	12	7	11	5	961	105.8	4.68	4.13	157.6	126.2	124.8	104.3	90.5	65.5	65.5	65.5
P11021	HSPA5	Endoplasmic reticulum chaperone BiP OS=Homo sapiens OX=9606 GN=HSPA5 PE=1 SV=2	11	6	7	6	654	72.3	5.16	6.29	124.8	97.3	107.4	106	99	85.2	94.3	86
P49747	COMP	Cartilage oligomeric matrix protein OS=Homo sapiens OX=9606 GN=COMP PE=1 SV=2	9	5	10	3	757	82.8	4.6	4.02	115.8	106.6	127	89.9	89.7	89.3	98.4	83.3
P05109	S100A8	Protein S100-A8 OS=Homo sapiens OX=9606 GN=S100A8 PE=1 SV=1	27	3	8	3	93	10.8	7.03	9.33	94.7	107.3	98.6	104	91.1	101.1	101.2	102
Q15485	FCN2	Ficolin-2 OS=Homo sapiens OX=9606 GN=FCN2 PE=1 SV=2	10	2	5	2	313	34	6.77	8.81	124.5	122.7	115	120.1	84.7	75.4	87.4	70.2
Q9UHG3	PCYOX1	Prenylcysteine oxidase 1 OS=Homo sapiens OX=9606 GN=PCYOX1 PE=1 SV=3	12	4	8	4	505	56.6	6.18	2.1	115.9	114.9	94.1	122.6	93.6	95.6	83.2	80
P20851	C4BPB	C4b-binding protein beta chain OS=Homo sapiens OX=9606 GN=C4BPB PE=1 SV=1	25	5	8	5	252	28.3	5.14	3.3	126.3	133.5	129.8	131.3	75.8	67.8	73.6	61.9
P11597	CETP	Cholesteryl ester transfer protein OS=Homo sapiens OX=9606 GN=CETP PE=1 SV=2	15	6	8	6	493	54.7	6.09	7.59	117.7	113.4	135.8	106.9	84.2	76.2	83.4	82.5
P33908	MAN1A1	Mannosyl-oligosaccharide 1,2-alpha-mannosidase IA OS=Homo sapiens OX=9606 GN=MAN1A1 PE=1 SV=3	9	4	6	4	653	72.9	6.47	10.71	98.7	90.4	102.3	99.8	114.4	93.2	102.4	98.9
O00391	QSOX1	Sulfhydryl oxidase 1 OS=Homo sapiens OX=9606 GN=QSOX1 PE=1 SV=3	12	6	7	6	747	82.5	8.92	2.01	94.9	106.9	118.8	101	92.5	93.6	92.9	99.3
B9A064	IGLL5	Immunoglobulin lambda-like polypeptide 5 OS=Homo sapiens OX=9606 GN=IGLL5 PE=2 SV=2	24	4	8	3	214	23	8.84	7.93	104	104.1	105	109.4	97.7	90.4	99.6	89.8
P06702	S100A9	Protein S100-A9 OS=Homo sapiens OX=9606 GN=S100A9 PE=1 SV=1	61	5	8	5	114	13.2	6.13	8.56	103	99.6	94.5	102.4	107.2	101.4	100.4	91.5
P01034	CST3	Cystatin-C OS=Homo sapiens OX=9606 GN=CST3 PE=1 SV=1	23	3	9	3	146	15.8	8.75	5.3	95.1	95.4	94.1	100.3	116.4	100.5	103.9	94.3
O43866	CD5L	CD5 antigen-like OS=Homo sapiens OX=9606 GN=CD5L PE=1 SV=1	23	5	7	5	347	38.1	5.47	6.56	160.1	141.2	162.1	135	46.1	48.7	56.6	50.1
P22891	PROZ	Vitamin K-dependent protein Z OS=Homo sapiens OX=9606 GN=PROZ PE=1 SV=2	20	7	9	7	400	44.7	5.97	6.26	115.1	101.2	126	100.1	84.3	86.8	93.4	93.1
P02533	KRT14	Keratin, type I cytoskeletal 14 OS=Homo sapiens OX=9606 GN=KRT14 PE=1 SV=4	10	6	10	3	472	51.5	5.16	12.19	98.6	91.5	101.7	85.7	111.2	105.9	101.3	104.1
O00187	MASP2	Mannan-binding lectin serine protease 2 OS=Homo sapiens OX=9606 GN=MASP2 PE=1 SV=4	13	5	7	5	686	75.7	5.63	1.87	78.1	123	85.3	90.2	96.1	123.4	99.2	104.6
Q6YHK3	CD109	CD109 antigen OS=Homo sapiens OX=9606 GN=CD109 PE=1 SV=2	5	7	7	7	1445	161.6	5.85	2.16	117.8	102.7	106.9	95.7	97.4	94.7	94.7	90
P0DOY2	IGLC2	Immunoglobulin lambda constant 2 OS=Homo sapiens OX=9606 GN=IGLC2 PE=1 SV=1	42	3	8	1	106	11.3	7.24	11.57	101.4	93.4	94.4	99.5	97.4	102.6	110.3	101
Q76LX8	ADAMTS13	A disintegrin and metalloproteinase with thrombospondin motifs 13 OS=Homo sapiens OX=9606 GN=ADAMTS13 PE=1 SV=1	4	5	5	5	1427	153.5	7.17	7.25	103.6	95.5	89.3	87	105.8	112.3	114.7	91.8
P07737	PFN1	Profilin-1 OS=Homo sapiens OX=9606 GN=PFN1 PE=1 SV=2	34	4	5	4	140	15	8.27	6.66	107.7	106.3	118.4	100.6	98.9	94.1	90.8	83.2
P08779	KRT16	Keratin, type I cytoskeletal 16 OS=Homo sapiens OX=9606 GN=KRT16 PE=1 SV=4	12	6	11	3	473	51.2	5.05	7.98	112.8	90.4	97.3	93.6	101.3	106.4	106.7	91.4
Q9Y5Y7	LYVE1	Lymphatic vessel endothelial hyaluronic acid receptor 1 OS=Homo sapiens OX=9606 GN=LYVE1 PE=1 SV=2	12	4	8	4	322	35.2	8.28	1.68	94	87.7	104.7	93.1	105.4	105.2	112.5	97.4
P61626	LYZ	Lysozyme C OS=Homo sapiens OX=9606 GN=LYZ PE=1 SV=1	35	3	6	3	148	16.5	9.16	2.28	95.3	101.6	119.2	104.3	89	97.5	101	92.2
P02741	CRP	C-reactive protein OS=Homo sapiens OX=9606 GN=CRP PE=1 SV=1	15	3	4	3	224	25	5.63	2.52	126	114.7	129.4	127	79.7	70.5	72.3	80.5
Q86VB7	CD163	Scavenger receptor cysteine-rich type 1 protein M130 OS=Homo sapiens OX=9606 GN=CD163 PE=1 SV=2	6	6	7	6	1156	125.4	5.95	4.27	118.2	84.7	98.9	87.3	100.5	104.3	114.2	92
P07195	LDHB	L-lactate dehydrogenase B chain OS=Homo sapiens OX=9606 GN=LDHB PE=1 SV=2	15	5	6	5	334	36.6	6.05	3.84	100	96.4	105.9	96.6	104.8	92	115.9	88.3
Q9HDC9	APMAP	Adipocyte plasma membrane-associated protein OS=Homo sapiens OX=9606 GN=APMAP PE=1 SV=2	10	4	6	4	416	46.5	6.16	8.32	87.6	91.4	82.8	79.4	115.6	105	117.1	121.1
P43121	MCAM	Cell surface glycoprotein MUC18 OS=Homo sapiens OX=9606 GN=MCAM PE=1 SV=2	6	4	6	4	646	71.6	5.76	4.42	106	110.1	118.1	113.3	82.2	82.6	96.8	90.9
P02775	PPBP	Platelet basic protein OS=Homo sapiens OX=9606 GN=PPBP PE=1 SV=3	22	4	8	4	128	13.9	8.79	8.73	98.8	93.3	97.2	98.2	107.6	101.1	103.6	100.3
P05534	HLA-A	HLA class I histocompatibility antigen, A-24 alpha chain OS=Homo sapiens OX=9606 GN=HLA-A PE=1 SV=2	21	5	5	5	365	40.7	6.34	2.44	121.4	112.4	116.5	89.5	94.2	87.7	88.9	89.4
P16070	CD44	CD44 antigen OS=Homo sapiens OX=9606 GN=CD44 PE=1 SV=3	4	3	6	3	742	81.5	5.33	4.24	109.9	104.3	110.4	105	96.7	98.1	94	81.6
P81605	DCD	Dermcidin OS=Homo sapiens OX=9606 GN=DCD PE=1 SV=2	30	5	6	5	110	11.3	6.54	6.26	75.9	72.4	80.8	76.5	128.1	122.9	127.7	115.7
P18206	VCL	Vinculin OS=Homo sapiens OX=9606 GN=VCL PE=1 SV=4	7	7	7	7	1134	123.7	5.66	1.64	114.7	112.6	118.4	106.8	88.6	81.3	92.6	85
P02747	C1QC	Complement C1q subcomponent subunit C OS=Homo sapiens OX=9606 GN=C1QC PE=1 SV=3	14	3	5	3	245	25.8	8.41	9.64	128.4	123.4	127.4	125.3	75.1	82.5	67.2	70.7
P07339	CTSD	Cathepsin D OS=Homo sapiens OX=9606 GN=CTSD PE=1 SV=1	13	4	5	4	412	44.5	6.54	2.08	89.8	91.3	83.4	92	115.6	113	115.6	99.3
P27487	DPP4	Dipeptidyl peptidase 4 OS=Homo sapiens OX=9606 GN=DPP4 PE=1 SV=2	5	4	5	4	766	88.2	6.04	2.1	107.6	105	120.8	96.7	97.9	89.3	90.7	92
P00740	F9	Coagulation factor IX OS=Homo sapiens OX=9606 GN=F9 PE=1 SV=2	10	4	7	4	461	51.7	5.47	2.76	121.1	93.1	108.8	101.9	92.4	95.5	92.2	94.9
P02743	APCS	Serum amyloid P-component OS=Homo sapiens OX=9606 GN=APCS PE=1 SV=2	14	3	9	3	223	25.4	6.54	2.09	105.5	108	94.4	106.4	101.7	96.7	99.5	87.7
Q14515	SPARCL1	SPARC-like protein 1 OS=Homo sapiens OX=9606 GN=SPARCL1 PE=1 SV=2	9	4	5	4	664	75.2	4.81	2.23	129.2	110.8	109.8	106.9	104.5	63.2	103.8	71.8
P14780	MMP9	Matrix metalloproteinase-9 OS=Homo sapiens OX=9606 GN=MMP9 PE=1 SV=3	9	4	4	4	707	78.4	6.06	2.54	110.3	133.2	99.1	104.6	83	84.8	87.9	97
Q07954	LRP1	Prolow-density lipoprotein receptor-related protein 1 OS=Homo sapiens OX=9606 GN=LRP1 PE=1 SV=2	1	3	3	3	4544	504.3	5.39	4.12	119.8	100.7	111.8	99.8	92.8	80.4	100.1	94.6
P14543	NID1	Nidogen-1 OS=Homo sapiens OX=9606 GN=NID1 PE=1 SV=3	3	4	4	4	1247	136.3	5.29	6.31	99.9	92.1	99	101.4	121.7	95.1	99.2	91.6
Q16777	HIST2H2AC	Histone H2A type 2-C OS=Homo sapiens OX=9606 GN=HIST2H2AC PE=1 SV=4	20	2	3	2	129	14	10.9	2.21	91.9	91	92.2	107.3	100	108.9	121	87.7
P05362	ICAM1	Intercellular adhesion molecule 1 OS=Homo sapiens OX=9606 GN=ICAM1 PE=1 SV=2	11	4	6	4	532	57.8	7.99	6.05	91.7	97.6	99.8	90.1	106.6	98.7	117.4	98.2
Q12913	PTPRJ	Receptor-type tyrosine-protein phosphatase eta OS=Homo sapiens OX=9606 GN=PTPRJ PE=1 SV=3	4	4	4	4	1337	145.9	5.58	1.77	95.1	107.2	100.5	105	108.9	94.6	100.5	88.2
P37802	TAGLN2	Transgelin-2 OS=Homo sapiens OX=9606 GN=TAGLN2 PE=1 SV=3	22	4	6	4	199	22.4	8.25	6.08	130.1	106.6	121	93.3	88.8	85.5	82	92.7
P49908	SELENOP	Selenoprotein P OS=Homo sapiens OX=9606 GN=SELENOP PE=1 SV=3	8	3	8	3	381	43.2	7.87	2.42	119.8	96.8	110.8	104.7	99.9	90	93.2	84.8
P02746	C1QB	Complement C1q subcomponent subunit B OS=Homo sapiens OX=9606 GN=C1QB PE=1 SV=3	9	2	4	2	253	26.7	8.63	8.4	145.6	129.2	140.6	131.7	68.5	62.6	61.9	59.9
P08514	ITGA2B	Integrin alpha-IIb OS=Homo sapiens OX=9606 GN=ITGA2B PE=1 SV=3	4	4	4	4	1039	113.3	5.38	4.06	121.2	122	147.1	112.4	65.2	73.9	81	77.1
P04180	LCAT	Phosphatidylcholine-sterol acyltransferase OS=Homo sapiens OX=9606 GN=LCAT PE=1 SV=1	8	3	5	3	440	49.5	6.11	1.67	114.1	92.7	124.1	89.4	102.6	90.4	116.1	70.7
P32119	PRDX2	Peroxiredoxin-2 OS=Homo sapiens OX=9606 GN=PRDX2 PE=1 SV=5	18	3	4	3	198	21.9	5.97	5.17	119.8	87	111.8	83.3	113	103.6	95.5	86.1
Q16853	AOC3	Membrane primary amine oxidase OS=Homo sapiens OX=9606 GN=AOC3 PE=1 SV=3	6	4	4	4	763	84.6	6.52	6.87	119.8	105.7	114.2	100	95.5	86.3	90.9	87.7
O14786	NRP1	Neuropilin-1 OS=Homo sapiens OX=9606 GN=NRP1 PE=1 SV=3	6	4	4	4	923	103.1	5.88	2.19	118.6	106.2	108	104.2	91	88.4	82.8	100.8
Q9BXR6	CFHR5	Complement factor H-related protein 5 OS=Homo sapiens OX=9606 GN=CFHR5 PE=1 SV=1	9	4	4	3	569	64.4	7.06	4.44	104.1	95.2	98.6	109.7	101.2	95.2	105.4	90.7
Q92859	NEO1	Neogenin OS=Homo sapiens OX=9606 GN=NEO1 PE=1 SV=2	3	3	3	3	1461	159.9	6.54	4.19	125.7	94.4	99.8	99	101.2	87.4	90.8	101.7
P13598	ICAM2	Intercellular adhesion molecule 2 OS=Homo sapiens OX=9606 GN=ICAM2 PE=1 SV=2	9	2	5	2	275	30.6	7.43	2.02	95.5	76.8	94.3	99.4	115.8	97.8	108.6	111.8
P07359	GP1BA	Platelet glycoprotein Ib alpha chain OS=Homo sapiens OX=9606 GN=GP1BA PE=1 SV=2	5	4	6	4	652	71.5	6.29	3.92	101.7	102.8	107.5	94.5	106.2	100.7	97.1	89.6
P01880	IGHD	Immunoglobulin heavy constant delta OS=Homo sapiens OX=9606 GN=IGHD PE=1 SV=3	11	4	4	4	384	42.3	8.12	2.23	85.6	71.8	90.9	95.8	106	99.9	128.8	121.2
O00533	CHL1	Neural cell adhesion molecule L1-like protein OS=Homo sapiens OX=9606 GN=CHL1 PE=1 SV=4	4	3	4	3	1208	135	5.76	2.3	111.8	99.6	85.8	100.6	105	94.1	109.8	93.2
P06733	ENO1	Alpha-enolase OS=Homo sapiens OX=9606 GN=ENO1 PE=1 SV=2	7	4	5	4	434	47.1	7.39	1.68	124.9	112.5	105.3	100.8	89.7	92.9	85.2	88.6
Q9ULI3	HEG1	Protein HEG homolog 1 OS=Homo sapiens OX=9606 GN=HEG1 PE=1 SV=3	2	2	3	2	1381	147.4	6.18	2.04	108.6	109.5	107.5	99.5	86.5	101.2	92.5	94.6
Q10588	BST1	ADP-ribosyl cyclase/cyclic ADP-ribose hydrolase 2 OS=Homo sapiens OX=9606 GN=BST1 PE=1 SV=2	9	2	2	2	318	35.7	7.8	4.54	112.2	93.8	115	96.1	91.7	98.9	87	105.2
P08253	MMP2	72 kDa type IV collagenase OS=Homo sapiens OX=9606 GN=MMP2 PE=1 SV=2	5	2	3	2	660	73.8	5.47	2.28	126.9	99	121.1	88.5	99.4	76.2	91.1	97.8
Q02985	CFHR3	Complement factor H-related protein 3 OS=Homo sapiens OX=9606 GN=CFHR3 PE=1 SV=2	9	3	4	3	330	37.3	7.55	4.75	119.9	100.3	111	99.2	91	83.9	98.3	96.3
P00918	CA2	Carbonic anhydrase 2 OS=Homo sapiens OX=9606 GN=CA2 PE=1 SV=2	10	2	3	2	260	29.2	7.4	2.66	101.3	83.1	204.3	63.7	103.7	84.2	88.9	70.9
P06732	CKM	Creatine kinase M-type OS=Homo sapiens OX=9606 GN=CKM PE=1 SV=2	7	2	2	2	381	43.1	7.25	2.3	124.4	94	113.1	111.7	87.4	93.4	93.8	82.4
Q9NPH3	IL1RAP	Interleukin-1 receptor accessory protein OS=Homo sapiens OX=9606 GN=IL1RAP PE=1 SV=2	4	2	3	2	570	65.4	8.12	2.32	88.8	94.2	89.7	92.8	105.9	104.4	119.1	105.1
P15151	PVR	Poliovirus receptor OS=Homo sapiens OX=9606 GN=PVR PE=1 SV=2	5	2	2	2	417	45.3	6.52	5.16	92.9	91.1	120.4	84.7	103.6	86.4	117.8	103
Q8IUL8	CILP2	Cartilage intermediate layer protein 2 OS=Homo sapiens OX=9606 GN=CILP2 PE=2 SV=2	2	2	3	2	1156	126.2	8.22	4.53	120.2	116.8	122.1	103.4	87.6	80.7	80.2	89
P07911	UMOD	Uromodulin OS=Homo sapiens OX=9606 GN=UMOD PE=1 SV=1	3	2	3	2	640	69.7	5.24	1.94	94.4	106.1	123.4	102.7	103.4	89.6	103.2	77.2
P17813	ENG	Endoglin OS=Homo sapiens OX=9606 GN=ENG PE=1 SV=2	3	2	2	2	658	70.5	6.61	2.12	100.6	76.1	103.9	124.9	118.8	98	86.1	91.6
P54289	CACNA2D1	Voltage-dependent calcium channel subunit alpha-2/delta-1 OS=Homo sapiens OX=9606 GN=CACNA2D1 PE=1 SV=3	3	2	2	2	1103	124.5	5.27	2.45	113.4	111.4	100	79.4	98.7	99	101.8	96.3
P07942	LAMB1	Laminin subunit beta-1 OS=Homo sapiens OX=9606 GN=LAMB1 PE=1 SV=2	2	2	2	2	1786	197.9	4.94	4.55	121.6	89.2	124.7	104.1	90.4	87	91.6	91.3
P01619	IGKV3-20	Immunoglobulin kappa variable 3-20 OS=Homo sapiens OX=9606 GN=IGKV3-20 PE=1 SV=2	14	1	2	1	116	12.5	4.96	2.89	107	108.1	113.7	113.8	105.4	94.6	74.7	82.7
P63104	YWHAZ	14-3-3 protein zeta/delta OS=Homo sapiens OX=9606 GN=YWHAZ PE=1 SV=1	7	2	2	2	245	27.7	4.79	4.21	120.8	90.4	118.1	120.2	94.4	80.9	97.1	78.2
A0M8Q6	IGLC7	Immunoglobulin lambda constant 7 OS=Homo sapiens OX=9606 GN=IGLC7 PE=1 SV=3	27	2	2	1	106	11.2	8.29	2.21	76.7	83.3	89.6	95.8	197.1	84.7	81.8	91.1
P12830	CDH1	Cadherin-1 OS=Homo sapiens OX=9606 GN=CDH1 PE=1 SV=3	3	2	2	2	882	97.4	4.73	2.02	110	119.1	84.2	104	99.9	107.2	99.6	76
P02671	FGA	Fibrinogen alpha chain OS=Homo sapiens OX=9606 GN=FGA PE=1 SV=2	2	2	2	2	866	94.9	6.01	2.36	91.9	108.9	126.2	85.4	103.8	96.7	95.6	91.5
P04040	CAT	Catalase OS=Homo sapiens OX=9606 GN=CAT PE=1 SV=3	3	2	3	2	527	59.7	7.39	2.09	135.8	77	103.6	94	104.1	97.6	106.2	81.8
P01700	IGLV1-47	Immunoglobulin lambda variable 1-47 OS=Homo sapiens OX=9606 GN=IGLV1-47 PE=1 SV=2	11	1	1	1	117	12.3	5.91	2.79	108	97.3	118.9	102.8	90.5	96.9	90.4	95.3
P08729	KRT7	Keratin, type II cytoskeletal 7 OS=Homo sapiens OX=9606 GN=KRT7 PE=1 SV=5	4	2	2	1	469	51.4	5.48	2.43	70.3	135.2	78.7	98.8	106.2	107.9	102.7	100
P18065	IGFBP2	Insulin-like growth factor-binding protein 2 OS=Homo sapiens OX=9606 GN=IGFBP2 PE=1 SV=2	11	2	2	2	325	34.8	7.5	2.28	64.5	48.3	56.2	72.1	113.5	117.7	96.3	231.5
P54108	CRISP3	Cysteine-rich secretory protein 3 OS=Homo sapiens OX=9606 GN=CRISP3 PE=1 SV=1	3	1	3	1	245	27.6	7.8	1.77	82.9	78.5	73.7	80	120.6	119.5	121.1	123.7
P14618	PKM	Pyruvate kinase PKM OS=Homo sapiens OX=9606 GN=PKM PE=1 SV=4	8	3	3	3	531	57.9	7.84	2.03	100.4	83.9	100.5	136.3	151	67.8	84.1	76.1
P62937	PPIA	Peptidyl-prolyl cis-trans isomerase A OS=Homo sapiens OX=9606 GN=PPIA PE=1 SV=2	19	3	3	3	165	18	7.81	1.84	96.8	91.4	118.1	105.2	103.1	94.3	94.1	97
Q13103	SPP2	Secreted phosphoprotein 24 OS=Homo sapiens OX=9606 GN=SPP2 PE=1 SV=1	10	2	2	2	211	24.3	8.32	2.87	112.7	97.4	99.3	106.9	100.7	93.6	96.3	93.2
Q7RTS7	KRT74	Keratin, type II cytoskeletal 74 OS=Homo sapiens OX=9606 GN=KRT74 PE=1 SV=2	4	2	2	1	529	57.8	7.71	4.45	88.3	99.8	93	93.6	104.4	98	132.2	90.7
P21810	BGN	Biglycan OS=Homo sapiens OX=9606 GN=BGN PE=1 SV=2	2	1	2	1	368	41.6	7.52	4.95	130.6	160.3	161.6	94.7	107.3	42.3	46.7	56.4
Q6ZN30	BNC2	Zinc finger protein basonuclin-2 OS=Homo sapiens OX=9606 GN=BNC2 PE=1 SV=1	1	1	11	1	1099	122.3	6.52	1.62	100.1	99.6	94.8	96.2	96.3	97.8	103.7	111.5
A1L4H1	SSC5D	Soluble scavenger receptor cysteine-rich domain-containing protein SSC5D OS=Homo sapiens OX=9606 GN=SSC5D PE=1 SV=3	3	2	2	2	1573	165.6	6.13	1.72	110.4	100	107.1	94.4	99.6	100	90.2	98.4
P12814	ACTN1	Alpha-actinin-1 OS=Homo sapiens OX=9606 GN=ACTN1 PE=1 SV=2	2	2	2	2	892	103	5.41	1.9	132.9	124.1	127.4	110.6	83.1	72.2	74.8	74.9
P55056	APOC4	Apolipoprotein C-IV OS=Homo sapiens OX=9606 GN=APOC4 PE=1 SV=1	6	1	2	1	127	14.5	8.92	2.08	101	93.1	90.2	99.7	106.2	100.1	109.7	100
Q8NB25	FAM184A	Protein FAM184A OS=Homo sapiens OX=9606 GN=FAM184A PE=2 SV=3	1	1	1	1	1140	132.9	5.83	2.6	103.9	112.9	98.6	106.5	108	85.6	96.4	88.2
Q15828	CST6	Cystatin-M OS=Homo sapiens OX=9606 GN=CST6 PE=1 SV=1	7	1	1	1	149	16.5	8.09	2.09	106.7	127.5	167.6	82.3	102.7	62.4	75.4	75.5
P80188	LCN2	Neutrophil gelatinase-associated lipocalin OS=Homo sapiens OX=9606 GN=LCN2 PE=1 SV=2	9	1	1	1	198	22.6	8.91	2.51	120.5	114.2	113.1	96.5	102.8	72.1	93	87.7
P13727	PRG2	Bone marrow proteoglycan OS=Homo sapiens OX=9606 GN=PRG2 PE=1 SV=2	5	1	1	1	222	25.2	6.76	2.54	99	96.2	104.8	98.4	98.7	93.2	112.2	97.5
Q9NPY3	CD93	Complement component C1q receptor OS=Homo sapiens OX=9606 GN=CD93 PE=1 SV=3	2	1	1	1	652	68.5	5.44	2.71	139.2	114	111.1	105.3	85.9	72.7	89.2	82.6
Q9UNN8	PROCR	Endothelial protein C receptor OS=Homo sapiens OX=9606 GN=PROCR PE=1 SV=1	4	1	1	1	238	26.7	7.18	2.5	117.9	95.4	115.5	110.7	91	91.3	82.3	95.8
Q7Z7M0	MEGF8	Multiple epidermal growth factor-like domains protein 8 OS=Homo sapiens OX=9606 GN=MEGF8 PE=1 SV=2	0	1	1	1	2845	302.9	6.87	2.58	123	104.7	133	90.2	93.3	90.4	76.6	88.7
P01591	JCHAIN	Immunoglobulin J chain OS=Homo sapiens OX=9606 GN=JCHAIN PE=1 SV=4	4	1	1	1	159	18.1	5.24	2.08	136.9	130.5	122.9	133.6	63.9	71.4	75.1	65.7
P01701	IGLV1-51	Immunoglobulin lambda variable 1-51 OS=Homo sapiens OX=9606 GN=IGLV1-51 PE=1 SV=2	7	1	2	1	117	12.2	7.03	3.01	109.6	97.5	107.8	94.9	94.3	94.8	108.5	92.7
P01706	IGLV2-11	Immunoglobulin lambda variable 2-11 OS=Homo sapiens OX=9606 GN=IGLV2-11 PE=1 SV=2	7	1	2	1	119	12.6	7.24	5.39	98.3	110.4	125.7	84.5	102.5	74.4	116.5	87.6
P01715	IGLV3-1	Immunoglobulin lambda variable 3-1 OS=Homo sapiens OX=9606 GN=IGLV3-1 PE=1 SV=2	7	1	2	1	115	12.3	4.94	4.79	83.7	118.8	186.3	86.2	118.2	56.8	87.2	62.9
Q16778	HIST2H2BE	Histone H2B type 2-E OS=Homo sapiens OX=9606 GN=HIST2H2BE PE=1 SV=3	7	1	1	1	126	13.9	10.32	2.02	110.7	84.2	95.3	103.3	93.1	103.7	116.7	93
Q9BUN1	MENT	Protein MENT OS=Homo sapiens OX=9606 GN=MENT PE=2 SV=1	2	1	1	1	341	36.7	8.59	2.21	114.5	102.1	120.1	85.2	86.6	101.2	94.7	95.6
Q6NUI1	CCDC144NL	Putative coiled-coil domain-containing protein 144 N-terminal-like OS=Homo sapiens OX=9606 GN=CCDC144NL PE=5 SV=1	4	1	1	1	221	23.8	7.18	1.63	109.6	101.5	89.3	106.4	100.7	94.8	96.6	101
Q00532	CDKL1	Cyclin-dependent kinase-like 1 OS=Homo sapiens OX=9606 GN=CDKL1 PE=1 SV=6	2	1	1	1	358	41.8	8.85	1.95	101.8	92.6	101.3	97.1	105	104.5	103.7	94.1
A0A0B4J1V0	IGHV3-15	Immunoglobulin heavy variable 3-15 OS=Homo sapiens OX=9606 GN=IGHV3-15 PE=3 SV=1	6	1	1	1	119	12.9	8.62	2.28	117	100.4	124.2	102	94.9	84.6	84.7	92.1
P54802	NAGLU	Alpha-N-acetylglucosaminidase OS=Homo sapiens OX=9606 GN=NAGLU PE=1 SV=2	1	1	1	1	743	82.2	6.65	1.99	114.8	95.5	120	99.5	86.5	90.3	103.4	90

## Sheet: IS_control
Accession	Gene Name	Description	Coverage [%]	# Peptides	# PSMs	# Unique Peptides	# AAs	MW [kDa]	calc. pI	Score Sequest HT: Sequest HT	IS_1	IS_2	IS_3	IS_4	con_1	con_2	con_3	con_4	P-value	FC
P01023	A2M	Alpha-2-macroglobulin OS=Homo sapiens OX=9606 GN=A2M PE=1 SV=3	56	60	335	53	1474	163.2	6.46	426.21	115.6	116.7	116.4	118	83.9	83.2	83.2	83	1.16616e-09	1.40024
P02768	ALB	Serum albumin OS=Homo sapiens OX=9606 GN=ALB PE=1 SV=2	74	49	316	49	609	69.3	6.28	435.36	79.3	81.5	77.9	83	117.8	119.9	119.3	121.2	1.04757e-07	0.672731
P02774	GC	Vitamin D-binding protein OS=Homo sapiens OX=9606 GN=GC PE=1 SV=2	71	33	262	33	474	52.9	5.45	304.86	89.5	92	88.3	91.8	107.9	107.7	108.7	114.1	3.55452e-05	0.824818
P02647	APOA1	Apolipoprotein A-I OS=Homo sapiens OX=9606 GN=APOA1 PE=1 SV=1	82	32	267	32	267	30.8	5.76	290.11	110.3	110.7	111.4	108.5	88.8	88.6	89	92.7	2.11031e-06	1.22779
P06727	APOA4	Apolipoprotein A-IV OS=Homo sapiens OX=9606 GN=APOA4 PE=1 SV=3	69	32	150	32	396	45.4	5.38	200.78	119.6	118	120.2	119	80.8	80.4	81	81.2	3.27358e-10	1.47434
P00738	HP	Haptoglobin OS=Homo sapiens OX=9606 GN=HP PE=1 SV=1	52	22	136	11	406	45.2	6.58	162.27	83	86.6	80.5	89.6	114.7	118.2	114.4	113.1	1.1405e-05	0.737837
P08603	CFH	Complement factor H OS=Homo sapiens OX=9606 GN=CFH PE=1 SV=4	29	29	75	27	1231	139	6.61	84.84	107.1	107	115.9	106.9	93.9	90.8	90.4	87.9	0.000345854	1.20358
P04196	HRG	Histidine-rich glycoprotein OS=Homo sapiens OX=9606 GN=HRG PE=1 SV=1	46	19	76	19	525	59.5	7.5	96.98	108.6	113.3	112.5	112.4	95	89.2	86.9	82.1	0.000185982	1.26501
P02765	AHSG	Alpha-2-HS-glycoprotein OS=Homo sapiens OX=9606 GN=AHSG PE=1 SV=2	47	11	144	11	367	39.3	5.72	230	107.8	114.5	112	114.4	85.6	88.2	88.6	88.9	8.33141e-06	1.27726
P06396	GSN	Gelsolin OS=Homo sapiens OX=9606 GN=GSN PE=1 SV=1	42	26	84	26	782	85.6	6.28	119.35	110.2	109	108.5	109.3	91.4	88.8	93	89.9	1.4437e-06	1.20353
P01011	SERPINA3	Alpha-1-antichymotrypsin OS=Homo sapiens OX=9606 GN=SERPINA3 PE=1 SV=2	48	17	91	17	423	47.6	5.52	115.74	87.4	85.7	87.1	85.7	114.9	113.8	112.8	112.6	1.92049e-08	0.761726
P09871	C1S	Complement C1s subcomponent OS=Homo sapiens OX=9606 GN=C1S PE=1 SV=1	33	18	62	18	688	76.6	4.96	70.83	102.4	116.6	118.9	104.8	90.7	91.1	89.1	86.5	0.00246732	1.23867
P13645	KRT10	Keratin, type I cytoskeletal 10 OS=Homo sapiens OX=9606 GN=KRT10 PE=1 SV=6	39	22	47	20	584	58.8	5.21	52.19	86.1	81.1	80.8	82.6	118.5	119.7	117.5	113.6	1.24502e-06	0.704453
P04264	KRT1	Keratin, type II cytoskeletal 1 OS=Homo sapiens OX=9606 GN=KRT1 PE=1 SV=6	34	24	51	22	644	66	8.12	56.67	88	87.5	96.7	87	113.3	107.7	111.4	108.4	0.000253784	0.814882
P29622	SERPINA4	Kallistatin OS=Homo sapiens OX=9606 GN=SERPINA4 PE=1 SV=3	46	15	49	15	427	48.5	7.75	63.31	90.7	85.9	94.3	90.6	109.9	115.2	111.7	101.7	0.0011896	0.824401
P35908	KRT2	Keratin, type II cytoskeletal 2 epidermal OS=Homo sapiens OX=9606 GN=KRT2 PE=1 SV=2	40	21	37	16	639	65.4	8	60.28	89.9	86.1	92.7	84.8	113	113.2	111.3	109.1	2.70267e-05	0.791536
P08697	SERPINF2	Alpha-2-antiplasmin OS=Homo sapiens OX=9606 GN=SERPINF2 PE=1 SV=3	46	16	42	16	491	54.5	6.29	54.05	92.2	88.9	87.8	94.4	113.6	105.1	110.8	107.3	0.000267203	0.831731
P20742	PZP	Pregnancy zone protein OS=Homo sapiens OX=9606 GN=PZP PE=1 SV=4	16	17	58	10	1482	163.8	6.38	39.8	105.7	70.1	77.6	65.5	127.6	115.5	119.8	118.2	0.00495944	0.662856
P07996	THBS1	Thrombospondin-1 OS=Homo sapiens OX=9606 GN=THBS1 PE=1 SV=2	19	19	35	19	1170	129.3	4.94	39.41	125.3	117.6	122.9	115.7	83.9	77.4	78.3	79.1	5.01263e-06	1.51083
P02751	FN1	Fibronectin OS=Homo sapiens OX=9606 GN=FN1 PE=1 SV=4	16	26	41	26	2386	262.5	5.71	31.9	129.4	126.4	135.6	126.8	62.5	78.7	63.7	76.9	1.67831e-05	1.83889
P01871	IGHM	Immunoglobulin heavy constant mu OS=Homo sapiens OX=9606 GN=IGHM PE=1 SV=4	36	15	41	15	453	49.4	6.77	52.42	164.5	156.9	168.7	157	48.1	33.1	37.6	34.2	1.53238e-07	4.22941
P00739	HPR	Haptoglobin-related protein OS=Homo sapiens OX=9606 GN=HPR PE=2 SV=2	39	14	64	3	348	39	7.09	59.39	74	71.3	68.3	77.2	125.1	133.1	128.9	122.1	1.93848e-06	0.571092
P01857	IGHG1	Immunoglobulin heavy constant gamma 1 OS=Homo sapiens OX=9606 GN=IGHG1 PE=1 SV=1	48	10	37	5	330	36.1	8.19	30.15	81.7	80.7	77.9	82.4	117.5	122.7	121	115.9	7.83829e-07	0.676378
P01876	IGHA1	Immunoglobulin heavy constant alpha 1 OS=Homo sapiens OX=9606 GN=IGHA1 PE=1 SV=2	36	8	17	8	353	37.6	6.51	32.55	137.8	116.7	122	124.8	76	72.2	74	76.4	3.27955e-05	1.67883
P02763	ORM1	Alpha-1-acid glycoprotein 1 OS=Homo sapiens OX=9606 GN=ORM1 PE=1 SV=1	36	8	45	4	201	23.5	5.02	52.23	68.3	77.1	67.2	75	124.2	129.4	128.4	130.4	9.89941e-07	0.56128
P04003	C4BPA	C4b-binding protein alpha chain OS=Homo sapiens OX=9606 GN=C4BPA PE=1 SV=2	32	14	32	14	597	67	7.3	21.29	129.3	128.2	125.7	126.3	74.7	74.4	73.9	67.5	1.18706e-07	1.75387
P22105	TNXB	Tenascin-X OS=Homo sapiens OX=9606 GN=TNXB PE=1 SV=5	4	15	19	15	4244	458.1	5.17	19.06	111.7	112.6	117.4	110	87.4	87.8	87.9	85.1	5.39064e-06	1.29724
P19652	ORM2	Alpha-1-acid glycoprotein 2 OS=Homo sapiens OX=9606 GN=ORM2 PE=1 SV=2	29	7	42	3	201	23.6	5.11	62.5	78	76.1	81.4	76.1	120.1	123.1	125.9	119.3	4.95126e-07	0.638002
P0DJI8	SAA1	Serum amyloid A-1 protein OS=Homo sapiens OX=9606 GN=SAA1 PE=1 SV=1	48	5	11	3	122	13.5	6.79	21.27	152.4	138.4	146.4	151.6	56.7	49.2	55.3	50	2.49707e-07	2.78788
P05154	SERPINA5	Plasma serine protease inhibitor OS=Homo sapiens OX=9606 GN=SERPINA5 PE=1 SV=3	17	6	12	6	406	45.6	9.26	12.37	119.2	111.8	118.6	101.9	86.5	86.3	89.2	86.4	0.000739913	1.29592
P00748	F12	Coagulation factor XII OS=Homo sapiens OX=9606 GN=F12 PE=1 SV=3	23	12	15	12	615	67.7	7.74	19.68	145	133.7	148.1	123.3	62.4	59.6	60.3	67.6	1.51175e-05	2.20128
Q6UXB8	PI16	Peptidase inhibitor 16 OS=Homo sapiens OX=9606 GN=PI16 PE=1 SV=1	14	6	10	6	463	49.4	5.39	11.84	115.1	111.6	117.8	112.9	92.4	83.4	83.2	83.5	3.54096e-05	1.33547
Q96IY4	CPB2	Carboxypeptidase B2 OS=Homo sapiens OX=9606 GN=CPB2 PE=1 SV=2	27	10	22	10	423	48.4	7.71	15.1	110.6	107.7	116.4	107.1	94.3	87.8	90.2	85.9	0.00029395	1.23339
P14151	SELL	L-selectin OS=Homo sapiens OX=9606 GN=SELL PE=1 SV=2	12	4	11	4	372	42.2	6.6	15.06	90	79.6	87	89.7	113.9	112.9	113.2	113.6	3.29409e-05	0.763448
P01834	IGKC	Immunoglobulin kappa constant OS=Homo sapiens OX=9606 GN=IGKC PE=1 SV=2	64	5	22	5	107	11.8	6.52	23.62	111.1	110.9	105.7	115.1	90.8	88.4	92.1	86	9.94991e-05	1.23929
P02745	C1QA	Complement C1q subcomponent subunit A OS=Homo sapiens OX=9606 GN=C1QA PE=1 SV=2	29	4	10	4	245	26	9.11	14.17	139	128.1	141.2	148.4	61.4	61.4	60.6	59.9	1.56961e-06	2.28812
P55058	PLTP	Phospholipid transfer protein OS=Homo sapiens OX=9606 GN=PLTP PE=1 SV=1	11	6	11	6	493	54.7	7.01	10.73	117.5	113	121	107.1	94.4	84.8	84.6	77.7	0.000673913	1.3429
P02656	APOC3	Apolipoprotein C-III OS=Homo sapiens OX=9606 GN=APOC3 PE=1 SV=1	48	3	26	3	99	10.8	5.41	43.13	85.7	77.8	85.2	81.8	120.8	113.2	120.1	115.4	1.0631e-05	0.70394
P08294	SOD3	Extracellular superoxide dismutase [Cu-Zn] OS=Homo sapiens OX=9606 GN=SOD3 PE=1 SV=2	37	6	10	6	240	25.8	6.61	7.23	152.4	138.9	174.9	166.1	32.6	44.6	45.7	44.8	9.44564e-06	3.77042
P12111	COL6A3	Collagen alpha-3(VI) chain OS=Homo sapiens OX=9606 GN=COL6A3 PE=1 SV=5	3	8	9	8	3177	343.5	6.68	7.35	114.9	112.6	119.4	99	92.6	90.9	84.5	86	0.00303636	1.2596
Q9NQ79	CRTAC1	Cartilage acidic protein 1 OS=Homo sapiens OX=9606 GN=CRTAC1 PE=1 SV=2	15	7	8	7	661	71.4	5.12	12.55	114	111.6	133.1	104	92.5	78	76.4	90.4	0.00563262	1.37178
Q03591	CFHR1	Complement factor H-related protein 1 OS=Homo sapiens OX=9606 GN=CFHR1 PE=1 SV=2	20	6	12	1	330	37.6	7.39	10.06	108.3	113	106.5	109.6	93.4	93.7	81.7	93.9	0.00129407	1.20596
P11226	MBL2	Mannose-binding protein C OS=Homo sapiens OX=9606 GN=MBL2 PE=1 SV=2	21	6	8	6	248	26.1	5.49	8.85	87.1	74.5	88.5	75.9	118.6	113.9	119.1	122.4	9.76181e-05	0.687764
P08519	LPA	Apolipoprotein(a) OS=Homo sapiens OX=9606 GN=LPA PE=1 SV=1	2	6	8	6	4548	501	5.88	5.31	122.3	119.4	126	129.1	81.6	72.2	73.9	75.5	3.24494e-06	1.63852
P01861	IGHG4	Immunoglobulin heavy constant gamma 4 OS=Homo sapiens OX=9606 GN=IGHG4 PE=1 SV=1	25	5	13	2	327	35.9	7.36	10.64	126.1	123.4	116.3	111.9	71.7	82.4	87.2	81	0.000148772	1.48216
P22352	GPX3	Glutathione peroxidase 3 OS=Homo sapiens OX=9606 GN=GPX3 PE=1 SV=2	26	5	11	5	226	25.5	8.13	13.41	93.4	85.8	86.9	90.1	104.9	117.2	112.8	109	0.000427139	0.802433
P55290	CDH13	Cadherin-13 OS=Homo sapiens OX=9606 GN=CDH13 PE=1 SV=1	6	3	6	3	713	78.2	4.98	11.44	111.3	114.4	113	101.9	91.6	83.3	94.9	89.6	0.00160237	1.22593
P35443	THBS4	Thrombospondin-4 OS=Homo sapiens OX=9606 GN=THBS4 PE=1 SV=2	12	7	11	5	961	105.8	4.68	4.13	157.6	126.2	124.8	104.3	90.5	65.5	65.5	65.5	0.00426069	1.78711
Q15485	FCN2	Ficolin-2 OS=Homo sapiens OX=9606 GN=FCN2 PE=1 SV=2	10	2	5	2	313	34	6.77	8.81	124.5	122.7	115	120.1	84.7	75.4	87.4	70.2	9.72978e-05	1.5181
Q9UHG3	PCYOX1	Prenylcysteine oxidase 1 OS=Homo sapiens OX=9606 GN=PCYOX1 PE=1 SV=3	12	4	8	4	505	56.6	6.18	2.1	115.9	114.9	94.1	122.6	93.6	95.6	83.2	80	0.01693	1.26986
P20851	C4BPB	C4b-binding protein beta chain OS=Homo sapiens OX=9606 GN=C4BPB PE=1 SV=1	25	5	8	5	252	28.3	5.14	3.3	126.3	133.5	129.8	131.3	75.8	67.8	73.6	61.9	2.2857e-06	1.86636
P11597	CETP	Cholesteryl ester transfer protein OS=Homo sapiens OX=9606 GN=CETP PE=1 SV=2	15	6	8	6	493	54.7	6.09	7.59	117.7	113.4	135.8	106.9	84.2	76.2	83.4	82.5	0.00124878	1.45204
O43866	CD5L	CD5 antigen-like OS=Homo sapiens OX=9606 GN=CD5L PE=1 SV=1	23	5	7	5	347	38.1	5.47	6.56	160.1	141.2	162.1	135	46.1	48.7	56.6	50.1	8.58015e-06	2.96973
P22891	PROZ	Vitamin K-dependent protein Z OS=Homo sapiens OX=9606 GN=PROZ PE=1 SV=2	20	7	9	7	400	44.7	5.97	6.26	115.1	101.2	126	100.1	84.3	86.8	93.4	93.1	0.0180183	1.23714
P02741	CRP	C-reactive protein OS=Homo sapiens OX=9606 GN=CRP PE=1 SV=1	15	3	4	3	224	25	5.63	2.52	126	114.7	129.4	127	79.7	70.5	72.3	80.5	2.33667e-05	1.64059
Q9HDC9	APMAP	Adipocyte plasma membrane-associated protein OS=Homo sapiens OX=9606 GN=APMAP PE=1 SV=2	10	4	6	4	416	46.5	6.16	8.32	87.6	91.4	82.8	79.4	115.6	105	117.1	121.1	0.000500562	0.743679
P43121	MCAM	Cell surface glycoprotein MUC18 OS=Homo sapiens OX=9606 GN=MCAM PE=1 SV=2	6	4	6	4	646	71.6	5.76	4.42	106	110.1	118.1	113.3	82.2	82.6	96.8	90.9	0.00157229	1.2695
P05534	HLA-A	HLA class I histocompatibility antigen, A-24 alpha chain OS=Homo sapiens OX=9606 GN=HLA-A PE=1 SV=2	21	5	5	5	365	40.7	6.34	2.44	121.4	112.4	116.5	89.5	94.2	87.7	88.9	89.4	0.032745	1.22099
P81605	DCD	Dermcidin OS=Homo sapiens OX=9606 GN=DCD PE=1 SV=2	30	5	6	5	110	11.3	6.54	6.26	75.9	72.4	80.8	76.5	128.1	122.9	127.7	115.7	8.13786e-06	0.618123
P18206	VCL	Vinculin OS=Homo sapiens OX=9606 GN=VCL PE=1 SV=4	7	7	7	7	1134	123.7	5.66	1.64	114.7	112.6	118.4	106.8	88.6	81.3	92.6	85	0.000258763	1.30216
P02747	C1QC	Complement C1q subcomponent subunit C OS=Homo sapiens OX=9606 GN=C1QC PE=1 SV=3	14	3	5	3	245	25.8	8.41	9.64	128.4	123.4	127.4	125.3	75.1	82.5	67.2	70.7	5.51152e-06	1.70728
P07339	CTSD	Cathepsin D OS=Homo sapiens OX=9606 GN=CTSD PE=1 SV=1	13	4	5	4	412	44.5	6.54	2.08	89.8	91.3	83.4	92	115.6	113	115.6	99.3	0.00251472	0.803833
P14780	MMP9	Matrix metalloproteinase-9 OS=Homo sapiens OX=9606 GN=MMP9 PE=1 SV=3	9	4	4	4	707	78.4	6.06	2.54	110.3	133.2	99.1	104.6	83	84.8	87.9	97	0.0268858	1.26793
P37802	TAGLN2	Transgelin-2 OS=Homo sapiens OX=9606 GN=TAGLN2 PE=1 SV=3	22	4	6	4	199	22.4	8.25	6.08	130.1	106.6	121	93.3	88.8	85.5	82	92.7	0.0229933	1.29226
P02746	C1QB	Complement C1q subcomponent subunit B OS=Homo sapiens OX=9606 GN=C1QB PE=1 SV=3	9	2	4	2	253	26.7	8.63	8.4	145.6	129.2	140.6	131.7	68.5	62.6	61.9	59.9	2.38275e-06	2.16331
P08514	ITGA2B	Integrin alpha-IIb OS=Homo sapiens OX=9606 GN=ITGA2B PE=1 SV=3	4	4	4	4	1039	113.3	5.38	4.06	121.2	122	147.1	112.4	65.2	73.9	81	77.1	0.000761742	1.69145
Q16853	AOC3	Membrane primary amine oxidase OS=Homo sapiens OX=9606 GN=AOC3 PE=1 SV=3	6	4	4	4	763	84.6	6.52	6.87	119.8	105.7	114.2	100	95.5	86.3	90.9	87.7	0.00644002	1.22003
O14786	NRP1	Neuropilin-1 OS=Homo sapiens OX=9606 GN=NRP1 PE=1 SV=3	6	4	4	4	923	103.1	5.88	2.19	118.6	106.2	108	104.2	91	88.4	82.8	100.8	0.00961979	1.20386
P01880	IGHD	Immunoglobulin heavy constant delta OS=Homo sapiens OX=9606 GN=IGHD PE=1 SV=3	11	4	4	4	384	42.3	8.12	2.23	85.6	71.8	90.9	95.8	106	99.9	128.8	121.2	0.0162008	0.754771
P06733	ENO1	Alpha-enolase OS=Homo sapiens OX=9606 GN=ENO1 PE=1 SV=2	7	4	5	4	434	47.1	7.39	1.68	124.9	112.5	105.3	100.8	89.7	92.9	85.2	88.6	0.00742171	1.24439
P06732	CKM	Creatine kinase M-type OS=Homo sapiens OX=9606 GN=CKM PE=1 SV=2	7	2	2	2	381	43.1	7.25	2.3	124.4	94	113.1	111.7	87.4	93.4	93.8	82.4	0.0198101	1.24146
Q8IUL8	CILP2	Cartilage intermediate layer protein 2 OS=Homo sapiens OX=9606 GN=CILP2 PE=2 SV=2	2	2	3	2	1156	126.2	8.22	4.53	120.2	116.8	122.1	103.4	87.6	80.7	80.2	89	0.000625451	1.37037
P01619	IGKV3-20	Immunoglobulin kappa variable 3-20 OS=Homo sapiens OX=9606 GN=IGKV3-20 PE=1 SV=2	14	1	2	1	116	12.5	4.96	2.89	107	108.1	113.7	113.8	105.4	94.6	74.7	82.7	0.0223473	1.23839
P63104	YWHAZ	14-3-3 protein zeta/delta OS=Homo sapiens OX=9606 GN=YWHAZ PE=1 SV=1	7	2	2	2	245	27.7	4.79	4.21	120.8	90.4	118.1	120.2	94.4	80.9	97.1	78.2	0.030058	1.28209
P18065	IGFBP2	Insulin-like growth factor-binding protein 2 OS=Homo sapiens OX=9606 GN=IGFBP2 PE=1 SV=2	11	2	2	2	325	34.8	7.5	2.28	64.5	48.3	56.2	72.1	113.5	117.7	96.3	231.5	0.0444065	0.431306
P54108	CRISP3	Cysteine-rich secretory protein 3 OS=Homo sapiens OX=9606 GN=CRISP3 PE=1 SV=1	3	1	3	1	245	27.6	7.8	1.77	82.9	78.5	73.7	80	120.6	119.5	121.1	123.7	1.0029e-06	0.649825
P21810	BGN	Biglycan OS=Homo sapiens OX=9606 GN=BGN PE=1 SV=2	2	1	2	1	368	41.6	7.52	4.95	130.6	160.3	161.6	94.7	107.3	42.3	46.7	56.4	0.0147735	2.16541
P12814	ACTN1	Alpha-actinin-1 OS=Homo sapiens OX=9606 GN=ACTN1 PE=1 SV=2	2	2	2	2	892	103	5.41	1.9	132.9	124.1	127.4	110.6	83.1	72.2	74.8	74.9	0.000108028	1.62295
P80188	LCN2	Neutrophil gelatinase-associated lipocalin OS=Homo sapiens OX=9606 GN=LCN2 PE=1 SV=2	9	1	1	1	198	22.6	8.91	2.51	120.5	114.2	113.1	96.5	102.8	72.1	93	87.7	0.0355282	1.24944
Q9NPY3	CD93	Complement component C1q receptor OS=Homo sapiens OX=9606 GN=CD93 PE=1 SV=3	2	1	1	1	652	68.5	5.44	2.71	139.2	114	111.1	105.3	85.9	72.7	89.2	82.6	0.00571032	1.42131
Q9UNN8	PROCR	Endothelial protein C receptor OS=Homo sapiens OX=9606 GN=PROCR PE=1 SV=1	4	1	1	1	238	26.7	7.18	2.5	117.9	95.4	115.5	110.7	91	91.3	82.3	95.8	0.0141902	1.21948
Q7Z7M0	MEGF8	Multiple epidermal growth factor-like domains protein 8 OS=Homo sapiens OX=9606 GN=MEGF8 PE=1 SV=2	0	1	1	1	2845	302.9	6.87	2.58	123	104.7	133	90.2	93.3	90.4	76.6	88.7	0.046809	1.29198
P01591	JCHAIN	Immunoglobulin J chain OS=Homo sapiens OX=9606 GN=JCHAIN PE=1 SV=4	4	1	1	1	159	18.1	5.24	2.08	136.9	130.5	122.9	133.6	63.9	71.4	75.1	65.7	4.26185e-06	1.8975
A0A0B4J1V0	IGHV3-15	Immunoglobulin heavy variable 3-15 OS=Homo sapiens OX=9606 GN=IGHV3-15 PE=3 SV=1	6	1	1	1	119	12.9	8.62	2.28	117	100.4	124.2	102	94.9	84.6	84.7	92.1	0.0139687	1.24502
