# Supplementary material for: LCN2 is a new diagnostic biomarker and potential therapeutic target in idiopathic short stature
Source: J Cell Mol Med. 2022 May 24;26(12):3568–81. doi: 10.1111/jcmm.17408 (PMC9189333; doi:10.1111/jcmm.17408)
Supplement: Supplementary file 12 — Table S3 [file JCMM-26-3568-s008.xlsx]

## Sheet: Sheet1
GDH	GDH	GDH/Kg	GDH/cm	Father/cm	Mother/cm
Males	5.2	15.2	126.5	162.7	160
Males	6.9	16.9	114.6	165	158.5
Males	5.6	15.3	110.4	170	152.9
Males	10.9	26.2	138	170.6	150.2
Males	10	23.1	133.5	175	150
Males	9.5	20.8	129	168	158.3
Males	11.5	25.5	141.6	160.9	154
Males	11	23.2	140.1	157.6	150.6
Males	12	26.3	143	169	151
Males	4	12.2	86.5	170	153.3
Males	4.5	13.5	89.2	173	150
Males	7.3	17.3	112.7	173.7	150.7
Males	6.7	17.5	108.3	176	155
Males	8	19.2	117	169	151
Males	7.5	14.3	115.2	177	158
Males	6.5	15.1	110.4	174.3	160.8
Males	8.5	23.6	121	169	154
Males	8.7	24.5	122.3	165	150
Males	9.2	26.6	126	179	158.3
Males	12	28.4	139.9	158.7	156
Males	8	18.6	118	168	155
Males	10.1	21.3	126.3	160.5	150.8
Males	10.3	22.3	125.6	168.7	148
Males	11.4	31.2	128.4	172	150.3
Males	9.5	21.2	124.9	166.3	150
Males	10	24.6	127.1	164	158.6
Males	5.5	13.6	106	173.5	150
Males	7	18.2	113.4	165	155
Males	7.6	17.5	115.4	169	149.9
Males	8.5	16.2	120.6	168	155
Males	12	26.8	143.1	168.4	148
Males	12.9	29.7	147	172	155
Males	9.7	19.2	128.7	160.9	160.3
Males	12.4	30	143.2	163	156
Males	9	18.3	120.2	173	160
Males	9.5	19.9	124.5	165	150.6
Males	5.5	15.1	106.2	176	156
Males	6.5	17.3	108.3	167	156
Males	8.3	18.7	111.9	155.9	150
Males	8.2	23.5	120.3	171	151.5
Females	8.7	22.2	118.6	160	158
Females	6.9	18.1	117.5	162.5	159
Females	9.7	23.5	124.8	151.8	147.9
Females	12.3	33.7	142.4	165	156
Females	10	21.8	128	171	156.6
Females	9.2	22.8	123.9	164.6	154
Females	9.9	18.7	125.4	174	151
Females	10.3	20.2	129	167	155
Females	9.2	19.1	123.9	170.8	158
Females	10.1	24.1	129.8	171	151.3
Females	9.4	24.6	126.7	167	162
Females	10.5	22.2	130.3	169	153
Females	12.3	29.7	143.4	163.9	143
Females	12	30.1	140.3	169	157.6
Females	4	14.1	92.4	168.7	156
Females	4.5	13.2	101.4	168	160.3
Females	9.7	19.1	127.2	165.3	160
Females	8	20.8	116.9	169	151
Females	8.5	21.9	117.1	160.9	148.9
Females	9	32.1	119.9	163	150
Females	9.6	20.2	124.5	170	161.4
Females	9.7	22	125.3	166.6	159
Females	10	24	126.9	160	159.3
Females	9.1	21.9	121	162.8	142
Females	11.4	24.9	134.6	171	157
Females	11	25	136.4	161	155.2
Females	12.7	30.3	137.7	165.7	155
Females	8.5	17.1	119.9	168	151.9
