# Supplementary material for: LCN2 is a new diagnostic biomarker and potential therapeutic target in idiopathic short stature
Source: J Cell Mol Med. 2022 May 24;26(12):3568–81. doi: 10.1111/jcmm.17408 (PMC9189333; doi:10.1111/jcmm.17408)
Supplement: Supplementary file 13 — Table S4 [file JCMM-26-3568-s009.xlsx]

## Sheet: Sheet1
ISS	ISS	ISS/kg	ISS/cm	Father/cm	Mother/cm
Males	5.2	15.2	96.3	165.6	150
Males	5.9	18	90.4	163	158
Males	5.5	14.3	94.9	172	154
Males	7	19.2	109.2	173.5	150
Males	7.4	23.1	118.2	178	156.7
Males	8	17.8	116.3	158.8	140
Males	8.5	18.5	111.6	178	160.8
Males	9.6	21.2	122	170.4	150
Males	9.9	22.3	113	168	149.8
Males	9.8	31.2	135	162	153
Males	9	19.5	121.3	164	158
Males	9.2	21.3	119	175.9	155.7
Males	10	23	127.1	167	155.9
Males	10.4	25.6	119.9	165	155
Males	10.3	24.3	127	169	161.5
Males	10.7	24.1	126.5	165	158
Males	11	23.6	124	165	153
Males	12.4	34.5	144	175.5	152.6
Males	12	38.6	138	178.1	153
Males	12.9	25.4	133.5	160	152
Males	12.4	37.6	139	167.9	150
Males	13.6	38.3	141.6	163	153.7
Males	13	37.3	140.1	168	155
Males	13.4	37.2	143	178	160.5
Males	5.8	13.2	85.5	168.2	150
Males	5	14.6	89.2	165	153
Males	5.5	13.6	102.7	167.7	155.9
Males	7	18.2	108.3	164	160
Males	7.6	22	117	168	160
Males	8.5	16.2	115	160.7	155.2
Males	8	16.8	110.4	158	156
Females	9	19.7	121	178	158.4
Females	9.7	19.2	122.3	172	156
Females	9.4	30	126	165.8	153
Females	9	18.3	120.9	168	150
Females	9	19.9	118	163.6	159.5
Females	10.5	22.1	126.3	160	153
Females	10	24.3	123.6	170.8	159
Females	10.3	23.7	126.4	168	150
Females	10	23.5	124.9	172	145.9
Females	11.5	22.2	127	168	148
Females	12	33.1	136	169	155.8
Females	12.7	37.5	137	174.7	163
Females	12.3	23.7	132.4	168	150
Females	12.5	35.8	138.6	169	163
Females	13	36.8	143.1	173.9	154.6
Females	13.9	38.7	142	170	157
Females	14	40.2	148.7	171	155.4
Females	14.2	39.1	149	156	150
Females	14.6	39.1	150.2	178.5	159
Females	6	15.6	104.5	155	150.9
Females	6.5	18.2	106.2	170.8	157
Females	6.9	15.7	108.3	162	155
Females	8	20.1	111.9	169.4	152.7
Females	8.3	24.1	120	174	163
Females	9	18.2	118.6	165.3	159
Females	9.7	19.1	117.5	163	143.9
Females	10	21.8	124.8	165	152
Females	10.5	21.9	122.4	165.9	160
Females	10	32.1	128	168.2	158
Females	10.6	20.2	123.9	178	156
Females	10	22	125.4	169	148.4
Females	11.7	24	129	162	149.8
Females	11	25.9	123.9	170	150
Females	11.4	24.9	122.4	168	153
Females	11	25	128	165	155
Females	12.7	24.3	123.9	176.3	160.6
Females	12.5	35.1	125.4	171	160
				女	9
